# Supplementary material for: Comparative Genomics of Xylella fastidiosa Explores Candidate Host-Specificity Determinants and Expands the Known Repertoire of Mobile Genetic Elements and Immunity Systems
Source: Microorganisms. 2022 Apr 27;10(5):914. doi: 10.3390/microorganisms10050914 (PMC9148166; doi:10.3390/microorganisms10050914)
Supplement: Supplementary file 1 [file microorganisms-10-00914-s001.zip]

Archive with 7 entries (6 files):
- Supplementary Files_revised/
- Supplementary Files_revised/FigS1.svg
- Supplementary Files_revised/FigS2.svg
- Supplementary Files_revised/Supplementary Table S1_Rev.xlsx
- Supplementary Files_revised/Supplementary Table S2_Rev.xlsx
- Supplementary Files_revised/Supplementary Table S3_Rev.xlsx
- Supplementary Files_revised/Supplementary Table S4_Rev.xlsx
