# Supplementary material for: Comparative Genomics of Xylella fastidiosa Explores Candidate Host-Specificity Determinants and Expands the Known Repertoire of Mobile Genetic Elements and Immunity Systems
Source: Microorganisms. 2022 Apr 27;10(5):914. doi: 10.3390/microorganisms10050914 (PMC9148166; doi:10.3390/microorganisms10050914)
Supplement: Supplementary file 1 [file microorganisms-10-00914-s001.zip › Supplementary Files_revised/Supplementary Table S1_Rev.xlsx]

## Sheet: Table S1
Table S1. Xylella fastidiosa genome assemblies publicly available until 2021-07-19 in NCBI GenBank database.
strain name	final collection	assembly accession	number of contigs (only chromossome)	genome status	chromossome size (bp)	plasmid number	GC%	number of CDS in chromossome	number of pseudo CDS in chromossome	country of isolation	host of origin	sequence type	completeness %	contamination %	Reference
32	Yes	GCA_000506405	56	Contig	2607546	0	52.453	2340	133	Brazil	Coffea sp	16	99.64	0	[1]
3124	Yes	GCA_001456195	1	Complete	2748592	0	52.632	2432	148	Brazil	Coffea arabica	16	99.64	0	[2,3]
11399	Yes	GCA_001684415	36	Contig	2667741	2	52.774	2452	161	Brazil	Citrus sinensis	11	99.64	0.18	[4]
6c	Yes	GCA_000506905	19	Contig	2564403	1	52.418	2358	135	Brazil	Coffea sp	14	99.28	0.18	[1]
9a5c	Yes	GCA_000006725	3	Complete	2679305	2	52.674	2455	129	Brazil	Citrus sinensis	13	99.59	0.18	[5,6]
AlmaEM3	Yes	GCA_018069645	1	Complete	2487451	0	51.759	2111	104	USA	Vaccinium sp	42	99.64	0	[7-9]
Ann-1	Yes	GCA_000698805	2	Complete	2750603	1	52.104	2559	158	USA	Nerium sp	5	99.64	0	[10]
ATCC 35871	Yes	GCA_000428665	66	Scaffold	2416255	0	51.606	2092	78	USA	Prunus sp	41	99.64	0	unpublished
ATCC 35879	Yes	GCA_011801475	2	Complete	2565504	1	51.821	2283	127	USA	Vitis sp	2	98.91	0	[12]
B111	Yes	GCA_013283685	90	Scaffold	2604576	2	52.488	2476	132	Brazil	Citrus sinensis	11	99.64	0.18	[3,13]
Bakersfield-1	Yes	GCA_009664125	2	Complete	2537329	1	51.751	2234	68	USA	Vitis vinifera	1	99.64	0	[14]
Bakersfield-11	Yes	GCA_015476015	2	Complete	2554506	1	51.69	2254	77	USA	Vitis vinifera	1	99.64	0	unpublished
Bakersfield-13	Yes	GCA_015475995	2	Complete	2537289	1	51.747	2234	76	USA	Vitis vinifera	1	99.64	0	unpublished
Bakersfield-14	Yes	GCA_015475975	2	Complete	2536882	1	51.741	2226	80	USA	Vitis vinifera	1	99.64	0	unpublished
Bakersfield-8	Yes	GCA_015476035	2	Complete	2553893	1	51.689	2262	76	USA	Vitis vinifera	1	99.64	0	unpublished
BB01	Yes	GCA_001886315	90	Scaffold	2511521	0	51.772	2234	99	USA	Vaccinium corymbosum	42	99.64	0	[15]
BB08-1	Yes	GCA_018069665	1	Complete	2553631	0	51.811	2208	104	USA	Vaccinium sp	43	99.96	0	[7-9]
CFBP7970	Yes	GCA_004016315	92	Contig	2446871	1	51.502	2212	79	USA	Vitis sp	2	99.23	0	[12]
CFBP8071	Yes	GCA_004016295	100	Contig	2446095	1	51.527	2203	80	USA	Prunus dulcis	1	99.59	0.12	[12]
CFBP8072	Yes	GCA_001469345	279	Scaffold	2496662	0	51.935	2310	144	Ecuador	Coffea arabica	74	99.59	0	[12,17]
CFBP8073	Yes	GCA_001469395	330	Scaffold	2582150	0	51.555	2443	106	Mexico	Coffea canephora	75	99.63	0	[12,17]
CFBP8078	Yes	GCA_004016365	190	Contig	2596546	0	51.686	2414	128	USA	Vinca sp	51	99.64	0	[12]
CFBP8082	Yes	GCA_004016375	117	Contig	2525300	1	51.526	2286	79	USA	Ambrosia artenisiifolia	2	99.64	0	[12]
CFBP8351	Yes	GCA_004016405	92	Contig	2440242	1	51.5	2199	81	USA	Vitis vinifera	1	99.64	0	[12]
CFBP8356	Yes	GCA_004016415	197	Scaffold	2536149	0	51.592	2308	114	Costa-Rica	Coffea arabica	76	99.28	0	[12]
CFBP8416	Yes	GCA_001971475	128	Contig	2466748	0	51.789	2212	344	France	Polygala myrtifolia	7	98.31	0.02	[18]
CFBP8417	Yes	GCA_001971505	256	Contig	2504981	0	51.848	2325	76	France	Spartium junceum	6	99.64	0	[18]
CO33	Yes	GCA_001417925	96	Contig	2681926	0	51.698	2415	122	Costa-Rica	Coffea sp	72	99.28	0	[19]
CoDiRO	Yes	GCA_000811965	12	Contig	2507614	1	52.034	2215	123	Italy	Olea sp	53	99.64	0	[20]
COF0324	Yes	GCA_001549815	143	Contig	2702997	4	52.453	2619	123	Brazil	Coffea sp	14	99.64	0.18	[12]
COF0407	Yes	GCA_001549825	172	Contig	2463947	4	51.926	2312	119	Costa-Rica	Coffea sp	53	99.28	0	[12]
CVC0251	Yes	GCA_001549765	130	Contig	2625257	4	52.569	2558	129	Brazil	Citrus sinensis	11	99.64	0.18	[12]
CVC0256	Yes	GCA_001549745	128	Contig	2587189	4	52.598	2533	126	Brazil	Citrus sinensis	11	98.91	0.18	[12]
De Donno	Yes	GCA_002117875	2	Complete	2508465	1	51.985	2223	121	Italy	Olea europaea	53	99.59	0	[21]
Dixon	Yes	GCA_000166835	34	Scaffold	2582607	1	52.072	2366	96	USA	Prunus sp	6	99.63	0	[11]
DSM 10026	Yes	GCA_900129695	72	Scaffold	2431652	0	51.345	2115	71	USA	Vitis vinifera	2	99.23	0	unpublished
EB92.1	Yes	GCA_000219235	168	Contig	2434000	1	51.515	2236	71	USA	Sambucus canadensis	1	99.64	0.18	[22]
ESVL	Yes	GCA_004023385	133	Contig	2493528	2	51.77	2296	98	Spain	Prunus dulcis	6	99.64	0.36	[23]
Fb7	Yes	GCA_001456335	2	Complete	2659912	1	52.543	2447	273	Argentina	Citrus sp	69	98.78	0	[3,24]
Fillmore	Yes	GCA_012974105	1	Complete	2526544	0	51.984	2195	98	USA	Olea europaea	81	99.64	0	[25]
GB514	Yes	GCA_000148405	2	Complete	2491203	1	51.781	2169	194	USA	Vitis sp	1	99.18	0	[26]
Griffin-1	Yes	GCA_000466025	84	Contig	2387314	0	51.73	2088	193	USA	Quercus rubra	7	98.46	0	[27]
GV156	Yes	GCA_009910885	17	Contig	2521515	0	51.74	2190	106	Taiwan	Vitis vinifera	2	99.46	0	unpublished
GV230	Yes	GCA_014249995	1	Complete	2514993	0	51.74	2159	63	Taiwan	Vitis labrusca	2	99.64	0	unpublished
Hib4	Yes	GCA_001456315	2	Complete	2813286	1	52.699	2594	142	Brazil	Hibiscus sp	70	99.64	1.45	[3]
IAS-AXF-212H7	Yes	GCA_009669445	336	Contig	2521176	1	51.752	2359	99	Spain	Prunus dulcis	6	99.64	0.41	[28]
IAS-AXF-235T10	Yes	GCA_009669465	432	Contig	2548843	1	51.736	2424	115	Spain	Prunus dulcis	6	99.64	0.11	[28]
IVIA5235	Yes	GCA_003515915	2	Complete	2537917	1	51.733	2224	66	Spain	Prunus avium	1	99.64	0	[29]
IVIA5901	Yes	GCA_004023395	1	Complete	2559157	0	51.977	2231	123	Spain	Prunus dulcis	6	99.64	0	[23]
IVIA6586-2	Yes	GCA_009669335	341	Contig	2518561	2	51.758	2397	96	Spain	Helicrysum italicum	6	99.64	0.72	[28]
IVIA6731	Yes	GCA_009669375	422	Contig	2539193	2	51.911	2474	99	Spain	Helicrysum italicum	6	99.64	1.13	[28]
J1a12	Yes	GCA_001456235	3	Complete	2788789	2	52.906	2641	207	Brazil	Citrus sp	11	99.59	0.18	[3,13]
LM10	Yes	GCA_012974145	1	Complete	2669650	0	52.116	2375	113	USA	Olea europaea	7	99.64	0	[25]
M12	Yes	GCA_000019325	1	Complete	2475130	0	51.917	2123	93	USA	Prunus sp	7	99.64	0	[31]
M23	Yes	GCA_000019765	2	Complete	2535690	1	51.757	2228	69	USA	Prunus sp	1	99.64	0	[31]
Ma151	Yes	GCA_018449095	100	Contig	2416213	0	51.688	2111	89	Italy	Rhamnus alaternus	87	99.64	0	unpublished
MUL0034	Yes	GCA_000698825	2	Complete	2642186	1	51.974	2388	129	USA	Morus alba	30	99.64	0	[12]
Mul-MD	Yes	GCA_000567985	101	Contig	2520555	0	51.645	2272	119	USA	Morus alba	29	99.64	0	[32]
NOB1	Yes	GCA_012952075	65	Scaffold	2418556	0	51.459	2123	68	USA	Vitis rotundifolia	2	99.64	0	[33]
OK3	Yes	GCA_012952085	64	Scaffold	2415390	0	51.476	2119	68	USA	Vitis vinifera	2	99.64	0	[33]
OLS0478	Yes	GCA_001549755	48	Contig	2483278	2	51.952	2291	120	Costa-Rica	Nerium sp	53	99.64	0	[9]
OLS0479	Yes	GCA_001549735	183	Contig	2474529	4	51.959	2338	116	Costa-Rica	Nerium sp	53	99.23	0.36	[9]
PD7202	Yes	GCA_006370235	3	Contig	2629977	0	52.1	2354	141	Netherlands	Coffea arabica	53	98.14	0	[9,35]
PD7211	Yes	GCA_006370175	3	Contig	2651656	0	52.163	2336	137	Netherlands	Coffea arabica	73	99.64	0	[9,35]
Pr8x	Yes	GCA_001456295	2	Complete	2666240	1	52.632	2423	134	Brazil	Prunus sp	14	99.59	0.18	[3]
RAAR14 plum327	Yes	GCA_009695495	192	Contig	2543559	0	51.643	2340	120	Brazil	Prunus domestica	26	99.64	0.18	[28]
RAAR6 Butte	Yes	GCA_009695485	140	Contig	2466226	0	51.807	2196	76	USA	Prunus dulcis	7	99.64	0	[28]
Red Oak 2	Yes	GCA_015475935	1	Complete	2476446	0	51.919	2117	96	USA	Quercus rubra	7	99.64	0	unpublished
RH1	Yes	GCA_012974125	1	Complete	2678425	0	52.154	2388	123	USA	Olea europaea	7	99.64	1.45	[25]
Riv5	Yes	GCA_015475955	2	Complete	2499994	1	51.959	2175	94	USA	Prunus cerasifera	34	99.64	0	unpublished
Salento-1	Yes	GCA_002954185	2	Complete	2508097	1	51.982	2231	230	Italy	Olea europaea	53	99.11	0	[37]
Salento-2	Yes	GCA_002954205	2	Complete	2508296	1	51.981	2232	182	Italy	Olea europaea	53	99.59	0	[37]
Stag´s Leap	Yes	GCA_001572105	15	Contig	2489133	1	51.731	2161	80	USA	Vitis sp	1	99.64	0	[38]
sycamore Sy-VA	Yes	GCA_000732705	128	Contig	2475880	0	51.643	2211	118	USA	Platanus occidentalis	8	99.64	0.09	[39]
Temecula1	Yes	GCA_000007245	2	Complete	2519802	1	51.776	2172	64	USA	Vitis sp	1	99.64	0	[40]
Temecula1Star	Yes	GCA_006370185	113	Contig	2454666	0	51.572	2190	62	USA	Vitis sp	1	99.64	0	[8,9]
TemeculaL	Yes	GCA_006370155	165	Scaffold	2536542	0	51.455	2290	86	USA	Vitis sp	1	99.64	0	[9]
TOS14	Yes	GCA_007713995	80	Contig	2445518	0	51.739	2140	96	Italy	Spartium junceum	87	99.64	0	[42]
TOS4	Yes	GCA_007713905	77	Contig	2445114	0	51.733	2139	95	Italy	Prunus dulcis	87	99.64	0.36	[42]
TOS5	Yes	GCA_007713945	72	Contig	2443867	0	51.731	2131	94	Italy	Polygala myrtifolia	87	99.64	0	[42]
TPD3	Yes	GCA_007845655	377	Contig	2422083	0	51.488	2241	58	Taiwan	Vitis vinifera	2	99.64	0.36	[43]
TPD4	Yes	GCA_007845705	393	Contig	2427175	0	51.474	2256	59	Taiwan	Vitis vinifera	2	99.64	0.21	[43]
U24D	Yes	GCA_001456275	2	Complete	2681334	1	52.676	2451	160	Brazil	Citrus sinensis	13	99.59	0.18	[3]
VB11	Yes	GCA_012952095	87	Scaffold	2423256	1	51.433	2166	81	USA	Vitis vinifera	2	99.64	0.01	[33]
WM1-1	Yes	GCA_006370215	34	Contig	2470027	0	51.589	2151	67	USA	Vitis sp	2	99.64	0	[9,16]
XF3348	Yes	GCA_009669515	392	Contig	2572158	1	51.81	2459	105	Spain	Prunus dulcis	81	99.64	1.37	[28]
XRB	Yes	GCA_013283695	81	Scaffold	2628251	2	52.529	2453	128	Brazil	Citrus sp	11	99.59	0.18	[3]
XYL1732	Yes	GCA_003973705	135	Contig	2444109	0	51.445	2185	62	Spain	Vitis sp	1	99.64	0	[45]
XYL1752	Yes	GCA_009669505	422	Contig	2578009	1	51.816	2469	99	Spain	Prunus dulcis	81	99.64	0.25	[28]
XYL1968/18	Yes	GCA_014856935	117	Contig	2518610	0	51.798	2288	81	Spain	Olea europaea	81	99.64	0	unpublished
XYL1981	Yes	GCA_009669455	353	Contig	2554510	0	51.825	2414	99	Spain	Ficus carica	81	99.64	0.12	[28]
XYL2055	Yes	GCA_003973695	135	Contig	2456780	0	51.46	2197	67	Spain	Vitis sp	1	99.64	0.91	[45]
XYL2107/18	Yes	GCA_014856795	103	Scaffold	2483447	0	51.499	2222	63	Spain	Prunus dulcis	1	99.64	0.36	unpublished
XYL2153/18	Yes	GCA_014856785	103	Scaffold	2484994	0	51.507	2222	65	Spain	Vitis vinifera	1	99.64	0	unpublished
AlmaEM3	No	GCA_006369915	31	Scaffold	2479954	0	51.703	2136	89	USA	Vaccinium sp	42	99.64	0	[7,8]
Ann-1	No	GCA_000166855	275	Contig	2729755	0	51.981	2624	203	USA	Nerium sp	5	98.29	0.74	[10,11]
ATCC 35879	No	GCA_000767565	16	Contig	2522328	0	51.791	2173	85	USA	Vitis sp	2	99.23	0	[12]
BB08-1	No	GCA_006369965	98	Contig	2888680	0	51.728	2612	307	USA	Vaccinium sp	43	99.52	5.11	[7-9]
BBI64	No	GCA_006369955	104	Contig	2927031	0	51.785	2617	292	USA	Vaccinium sp	42	98.91	7.19	[9]
CCPM1	No	GCA_006370015	88	Contig	2822204	0	51.805	2551	256	USA	Vitis sp	1	99.28	3.08	[9,16]
CFBP7969	No	GCA_004016275	88	Contig	2431283	0	51.495	2145	69	USA	Vitis rotundifolia	2	99.64	0	[12]
CFBP8418	No	GCA_001971465	271	Contig	2513969	0	51.879	2357	78	France	Spartium junceum	6	99.64	0	[18]
IVIA6629	No	GCA_009669365	1099	Contig	2730337	1	53.168	2941	100	Spain	Rhamnus alaternus	6	99.64	1.16	[28]
IVIA6902	No	GCA_009669405	1584	Contig	2870108	0	53.478	3337	141	Spain	Prunus dulcis	6	99.64	2.05	[28]
IVIA6903	No	GCA_009669425	534	Contig	2602829	0	52.121	2556	104	Spain	Prunus dulcis	6	99.64	0.97	[28]
KLN59.3 (GFP)(Temecula1)	No	GCA_006369995	117	Contig	2459746	0	51.568	2200	62	USA	Lab variant	1	99.64	0	[9,30]
Ma1	No	GCA_018449155	95	Contig	2414358	0	51.7	2101	91	Italy	Rhamnus alaternus	87	99.64	0	unpublished
Ma10	No	GCA_018449235	91	Contig	2415263	0	51.703	2098	91	Italy	Rhamnus alaternus	87	99.64	0	unpublished
Ma185	No	GCA_018449105	82	Contig	2412610	0	51.692	2093	87	Italy	Polygala myrtifolia	87	99.64	0	unpublished
Ma26	No	GCA_018449175	81	Contig	2412928	0	51.697	2094	89	Italy	Spartium junceum	87	99.64	0	unpublished
Ma29	No	GCA_018449135	89	Contig	2426899	0	51.691	2100	91	Italy	Prunus dulcis	87	99.64	0.72	unpublished
Mus-1	No	GCA_009812445	87	Contig	2438200	0	51.512	2156	223	USA	Vitis sp	2	99.29	0.36	unpublished
NS1-CmR(TemeculaL)	No	GCA_006370045	257	Scaffold	2510201	0	51.44	2338	86	USA	Lab variant	1	99.64	1.45	[9,34]
pglA-KmR(Fetzer)	No	GCA_006370115	148	Scaffold	2467450	1	51.514	2246	89	USA	Lab variant	4	99.64	0	[9,36]
TemL(Alma)Rec1	No	GCA_006369895	122	Scaffold	2522659	0	51.467	2262	79	USA	Lab variant	1	99.64	0	[9]
TemL(Alma)Rec2	No	GCA_006369905	316	Scaffold	2654426	0	51.019	2396	81	USA	Lab variant	1	99.64	0.04	[9]
TemL(NS1pglA)Rec1	No	GCA_006370085	126	Scaffold	2525255	0	51.465	2278	88	USA	Lab variant	1	99.64	0	[9,41]
WM1-1(GFP)Rec1	No	GCA_006370035	106	Scaffold	2448134	0	51.486	2186	62	USA	Lab variant	2	99.64	0	[9,44]
WM1-1(GFP)Rec2	No	GCA_006370055	126	Scaffold	2452477	0	51.492	2200	67	USA	Lab variant	2	99.64	0	[9,44]
XF-3960/18	No	GCA_014856905	125	Scaffold	2518024	0	51.788	2287	89	Spain	Prunus dulcis	81	99.64	0	unpublished
XF-3967/18	No	GCA_015102005	117	Scaffold	2484418	0	51.511	2230	68	Spain	Vitis vinifera	1	99.64	0.36	unpublished
XYL1966/18	No	GCA_014856865	125	Scaffold	2514978	0	51.789	2287	88	Spain	Olea europaea	81	99.64	0	unpublished
XYL1978/18	No	GCA_014856645	114	Scaffold	2484291	0	51.5	2235	67	Spain	Prunus dulcis	1	99.64	0	unpublished
XYL1980/18	No	GCA_014856695	114	Scaffold	2485332	0	51.509	2221	61	Spain	Prunus dulcis	1	99.64	0	unpublished
XYL1981/18	No	GCA_014856675	124	Scaffold	2509949	0	51.801	2279	89	Spain	Prunus dulcis	81	99.64	0	unpublished
XYL2014/18	No	GCA_014856685	111	Scaffold	2484228	0	51.502	2225	64	Spain	Prunus dulcis	1	99.64	0	unpublished
XYL2017/18	No	GCA_014856735	112	Scaffold	2482742	0	51.492	2219	66	Spain	Prunus dulcis	1	99.64	0	unpublished
XYL2093/18	No	GCA_014856745	109	Scaffold	2486223	0	51.508	2225	61	Spain	Prunus dulcis	1	99.64	0.36	unpublished
XYL2106/18	No	GCA_014856775	107	Scaffold	2484940	0	51.5	2224	65	Spain	Prunus dulcis	1	99.64	0.36	unpublished
XYL2177/18	No	GCA_014856835	103	Scaffold	2484593	0	51.504	2230	60	Spain	Vitis vinifera	1	99.64	0	unpublished
XYL2400/18	No	GCA_014856845	108	Scaffold	2486358	0	51.502	2236	64	Spain	Vitis vinifera	1	99.64	0	unpublished
XYL2508/18	No	GCA_014856895	109	Scaffold	2485230	0	51.508	2224	63	Spain	Vitis vinifera	1	99.64	0.36	unpublished

## Sheet: References
References
1	Alencar, V.C.; Barbosa, D.; Santos, D.S.; Oliveira, A.C.; de Oliveira, R.C.; Nunes, L.R. Genomic Sequencing of Two Coffee-Infecting Strains of Xylella fastidiosa Isolated from Brazil. Genome Announc. 2014, 2, doi:10.1128/genomeA.01190-13.
2	Li, W.B.; Pria, W.D.; Teixeira, C.; Miranda, V.S.; Ayres, A.J.; Franco, C.F.; Costa, M.G.; He, C.X.; Costa, P.I.; Hartung, J.S. Coffee leaf scorch caused by a strain of Xylella fastidiosa from citrus. Plant Dis. 2001, 85, 501-505, doi:10.1094/pdis.2001.85.5.501.
3	Pierry, P.M.; de Santana, W.O.; Kitajima, J.P.; Martins, J.; Zaini, P.A.; Uceda-Campos, G.; Feitosa, O.R.; Pessoa, P.I.S.; Della Coletta, H.; de Souza, A.A.; et al. High-Quality Draft Genome Sequence Resources of Eight Xylella fastidiosa Strains Isolated from Citrus, Coffee, Plum, and Hibiscus in South America. Phytopathology 2020, 110, 1751-1755, doi:10.1094/phyto-05-20-0162-a.
4	Niza, B.; Merfa, M.V.; Alencar, V.C.; Menegidio, F.B.; Nunes, L.R.; Machado, M.A.; Takita, M.A.; de Souza, A.A. Draft Genome Sequence of 11399, a Transformable Citrus-Pathogenic Strain of Xylella fastidiosa. Microbiol. Resour. Announc. 2016, 4, doi:10.1128/genomeA.01124-16.
5	Simpson, A.J.G.; Reinach, F.C.; Arruda, P.; Abreu, F.A.; Acencio, M.; Alvarenga, R.; Alves, L.M.C.; Araya, J.E.; Baia, G.S.; Baptista, C.S.; et al. The genome sequence of the plant pathogen Xylella fastidiosa. Nature 2000, 406, 151-157, doi:10.1038/35018003.
6	Chang, C.J.; Garnier, M.; Zreik, L.; Rossetti, V.; Bové, J.M. Culture and serological detection of the xylem-limited bacterium causing citrus variegated chlorosis and its identification as a strain of Xylella fastidiosa. Curr. Microbiol, 1993, 27, 137-142, doi:10.1007/BF01576010.
7	O'Leary, M.; Arias-Giraldo, L.F.F.; Burbank, L.; De La Fuente, L.; Landa, B.B. Complete genome resources for Xylella fastidiosa strains AlmaEM3 and BB08-1 reveal prophage-associated structural variation among blueberry-infecting strains. Phytopathology 2021, doi:10.1094/PHYTO-08-21-0317-A.
8	Oliver, J.E.; Sefick, S.A.; Parker, J.K.; Arnold, T.; Cobine, P.A.; De la Fuente, L. Ionome Changes in Xylella fastidiosa-Infected Nicotiana tabacum Correlate With Virulence and Discriminate Between Subspecies of Bacterial Isolates. Mol. Plant-Microbe Interact. 2014, 27, 1048-1058, doi:10.1094/mpmi-05-14-0151-r.
9	Potnis, N.; Kandel, P.P.; Merfa, M.V.; Retchless, A.C.; Parker, J.K.; Stenger, D.C.; Almeida, R.P.P.; Bergsma-Vlami, M.; Westenberg, M.; Cobine, P.A.; et al. Patterns of inter- and intrasubspecific homologous recombination inform eco-evolutionary dynamics of Xylella fastidiosa. ISME J. 2019, 13, 2319-2333, doi:10.1038/s41396-019-0423-y.
10	Schuenzel, E.L.; Scally, M.; Stouthamer, R.; Nunney, L. A multigene phylogenetic study of clonal diversity and divergence in North American strains of the plant pathogen Xylella fastidiosa. Appl. Environ. Microbiol. 2005, 71, 3832-3839, doi:10.1128/aem.71.7.3832-3839.2005.
11	Bhattacharyya, A.; Stilwagen, S.; Reznik, G.; Feil, H.; Feil, W.S.; Anderson, I.; Bernal, A.; D'Souza, M.; Ivanova, N.; Kapatral, V.; et al. Draft sequencing and comparative genomics of Xylella fastidiosa strains reveal novel biological insights. Genome Res. 2002, 12, 1556-1563, doi:10.1101/gr.370702.
12	Denance, N.; Briand, M.; Gaborieau, R.; Gaillard, S.; Jacques, M.A. Identification of genetic relationships and subspecies signatures in Xylella fastidiosa. BMC Genom. 2019, 20, doi:10.1186/s12864-019-5565-9.
13	Monteiro, P.B.; Teixeira, D.C.; Palma, R.R.; Garnier, M.; Bove, J.M.; Renaudin, J. Stable transformation of the Xylella fastidiosa citrus variegated chlorosis strain with oriC plasmids. Appl. Environ. Microbiol. 2001, 67, 2263-2269, doi:10.1128/aem.67.5.2263-2269.2001.
14	Burbank, L.P.; Sisterson, M.S.; O'Leary, M.L. Infection of Blueberry Cultivar 'Emerald' with a California Pierce's Disease Strain of Xylella fastidiosa and Acquisition by Glassy-Winged Sharpshooter. Plant Dis. 2020, 104, 154-160, doi:10.1094/pdis-05-19-1126-re.
15	Van Horn, C.; Chang, C.J.; Chen, J.C. De Novo Whole-Genome Sequence of Xylella fastidiosa subsp. multiplex Strain BB01 Isolated from a Blueberry in Georgia, USA. Microbiol. Resour. Announc. 2017, 5, doi:10.1128/genomeA.01598-16.
16	Parker, J.K.; Havird, J.C.; De La Fuente, L. Differentiation of Xylella fastidiosa Strains via Multilocus Sequence Analysis of Environmentally Mediated Genes (MLSA-E). Appl. Environ. Microbiol. 2012, 78, 1385-1396, doi:10.1128/aem.06679-11.
17	Jacques, M.A.; Denance, N.; Legendre, B.; Morel, E.; Briand, M.; Mississipi, S.; Durand, K.; Olivier, V.; Portier, P.; Poliakoff, F.; et al. New Coffee Plant-Infecting Xylella fastidiosa Variants Derived via Homologous Recombination. Appl. Environ. Microbiol. 2016, 82, 1556-1568, doi:10.1128/aem.03299-15.
18	Denance, N.; Legendre, B.; Briand, M.; Olivier, V.; de Boisseson, C.; Poliakoff, F.; Jacques, M.A. Several subspecies and sequence types are associated with the emergence of Xylella fastidiosa in natural settings in France. Plant Pathol. 2017, 66, 1054-1064, doi:10.1111/ppa.12695.
19	Giampetruzzi, A.; Loconsole, G.; Boscia, D.; Calzolari, A.; Chiumenti, M.; Martelli, G.P.; Saldarelli, P.; Almeida, R.P.P.; Saponari, M. Draft Genome Sequence of CO33, a Coffee-Infecting Isolate of Xylella fastidiosa. Microbiol. Resour. Announc. 2015, 3, doi:10.1128/genomeA.01472-15.
20	Giampetruzzi, A.; Chiumenti, M.; Saponari, M.; Donvito, G.; Italiano, A.; Loconsole, G.; Boscia, D.; Cariddi, C.; Martelli, G.P.; Saldarelli, P. Draft Genome Sequence of the Xylella fastidiosa CoDiRO Strain. Microbiol. Resour. Announc. 2015, 3, doi:10.1128/genomeA.01538-14.
21	Giampetruzzi, A.; Saponari, M.; Almeida, R.P.P.; Essakhi, S.; Boscia, D.; Loconsole, G.; Saldarelli, P. Complete Genome Sequence of the Olive-Infecting Strain Xylella fastidiosa subsp. pauca De Donno. Microbiol. Resour. Announc. 2017, 5, doi:10.1128/genomeA.00569-17.
22	Zhang, S.; Flores-Cruz, Z.; Kumar, D.; Chakrabarty, P.; Hopkins, D.L.; Gabriel, D.W. The Xylella fastidiosa Biocontrol Strain EB92-1 Genome Is Very Similar and Syntenic to Pierce's Disease Strains. J. Bacteriol. 2011, 193, 5576-5577, doi:10.1128/jb.05430-11.
23	Giampetruzzi, A.; Velasco-Amo, M.P.; Marco-Noales, E.; Montes-Borrego, M.; Roman-Ecija, M.; Navarro, I.; Monterde, A.; Barbe, S.; Almeida, R.P.P.; Saldarelli, P.; et al. Draft Genome Resources of Two Strains ("ESVL" and "IVIA5901") of Xylella fastidiosa Associated with Almond Leaf Scorch Disease in Alicante, Spain. Phytopathology 2019, 109, 219-221, doi:10.1094/phyto-09-18-0328-a.
24	da Silva, V.S.; Shida, C.S.; Rodrigues, F.B.; Ribeiro, D.C.D.; de Souza, A.A.; Coletta-Filho, H.D.; Machado, M.A.; Nunes, L.R.; de Oliveira, R.C. Comparative genomic characterization of citrus-associated Xylella fastidiosa strains. BMC Genom. 2007, 8, doi:10.1186/1471-2164-8-474.
25	O'Leary, M.L.; Burbank, L.P.; Krugner, R.; Stenger, D.C. Complete Genome Sequence Data of Three Xylella fastidiosa subsp. multiplex Strains Isolated from Olive Trees in California, USA. Phytopathology 2020, 110, 1759-1762, doi:10.1094/phyto-05-20-0167-a.
26	Schreiber, H.L.; Koirala, M.; Lara, A.; Ojeda, M.; Dowd, S.E.; Bextine, B.; Morano, L. Unraveling the First Xylella fastidiosa subsp fastidiosa Genome from Texas. Southwest. Entomol. 2010, 35, 479-483, doi:10.3958/059.035.0336.
27	Chen, J.; Huang, H.; Chang, C.J.; Stenger, D.C. Draft Genome Sequence of Xylella fastidiosa subsp. multiplex Strain Griffin-1 from Quercus rubra in Georgia. Genome Announc. 2013, 1, doi:10.1128/genomeA.00756-13.
28	Landa, B.B.; Castillo, A.I.; Giampetruzzi, A.; Kahn, A.; Roman-Ecija, M.; Velasco-Amo, M.P.; Navas-Cortes, J.A.; Marco-Noales, E.; Barbe, S.; Moralejo, E.; et al. Emergence of a Plant Pathogen in Europe Associated with Multiple Intercontinental Introductions. Appl. Environ. Microbiol. 2020, 86, doi:10.1128/aem.01521-19.
29	Landa, B.B.; Velasco-Amo, M.P.; Marco-Noales, E.; Olmo, D.; Lopez, M.M.; Navarro, I.; Monterde, A.; Barbe, S.; Montes-Borrego, M.; Roman-Ecija, M.; et al. Draft Genome Sequence of Xylella fastidiosa subsp. fastidiosa Strain IVIA5235, Isolated from Prunus avium in Mallorca Island, Spain. Microbiol. Resour. Announc. 2018, 7, doi:10.1128/mra.01222-18.
30	Newman, K.L.; Almeida, R.P.P.; Purcell, A.H.; Lindow, S.E. Use of a green fluorescent strain for analysis of Xylella fastidiosa colonization of Vitis vinifera. Appl. Environ. Microbiol. 2003, 69, 7319-7327, doi:10.1128/aem.69.12.7319-7327.2003.
31	Chen, J.; Xie, G.; Han, S.; Chertkov, O.; Sims, D.; Civerolo, E.L. Whole Genome Sequences of Two Xylella fastidiosa Strains (M12 and M23) Causing Almond Leaf Scorch Disease in California. J. Bacteriol. 2010, 192, 4534-4534, doi:10.1128/jb.00651-10.
32	Guan, W.; Shao, J.; Zhao, T.; Huang, Q. Genome Sequence of a Xylella fastidiosa Strain Causing Mulberry Leaf Scorch Disease in Maryland. Genome Announc. 2014, 2, e00916-00913, doi:10.1128/genomeA.00916-13.
33	Mavrodi, O.V.; Mavrodi, D.V.; Stafne, E.T.; Adamczyk, J.J.; Babiker, E.M. Draft Genome Sequences of Xylella fastidiosa subsp. fastidiosa Strains OK3, VB11, and NOB1, Isolated from Bunch and Muscadine Grapes Grown in Southern Mississippi. Microbiol. Resour. Announc. 2020, 9, doi:10.1128/mra.00562-20.
34	Matsumoto, A.; Young, G.M.; Igo, M.M. Chromosome-Based Genetic Complementation System for Xylella fastidiosa. Appl. Environ. Microbiol. 2009, 75, 1679-1687, doi:10.1128/aem.00024-09.
35	Bergsma-Vlami, M.; van de Bilt, J.L.J.; Tjou-Tam-Sin, N.N.A.; Helderman, C.M.; Gorkink-Smits, P.; Landman, N.M.; van Nieuwburg, J.G.W.; van Veen, E.J.; Westenberg, M. Assessment of the genetic diversity of Xylella fastidiosa in imported ornamental Coffea arabica plants. Plant Pathol. 2017, 66, 1065-1074, doi:10.1111/ppa.12696.
36	Roper, M.C.; Greve, L.C.; Warren, J.G.; Labavitch, J.M.; Kirkpatrick, B.C. Xylella fastidiosa requires polygalacturonase for colonization and pathogenicity in Vitis vinifera grapevines. Mol. Plant-Microbe Interact. 2007, 20, 411-419, doi:10.1094/mpmi-20-4-0411.
37	Ramazzotti, M.; Cimaglia, F.; Gallo, A.; Ranaldi, F.; Surico, G.; Mita, G.; Bleve, G.; Marchi, G. Insights on a founder effect: the case of Xylella fastidiosa in the Salento area of Apulia, Italy. Phytopathol. Mediterr. 2018, 57, 8-25, doi:10.14601/Phytopathol_Mediterr-22263.
38	Chen, J.; Wu, F.; Zheng, Z.; Deng, X.; Burbank, L.P.; Stenger, D.C. Draft Genome Sequence of Xylella fastidiosa subsp. fastidiosa Strain Stag's Leap. Microbiol. Resour. Announc. 2016, 4, doi:10.1128/genomeA.00240-16.
39	Guan, W.; Shao, J.; Davis Robert, E.; Zhao, T.; Huang, Q. Genome Sequence of a Xylella fastidiosa Strain Causing Sycamore Leaf Scorch Disease in Virginia. Genome Announc. 2014, 2, e00773-00714, doi:10.1128/genomeA.00773-14.
40	Van Sluys, M.A.; de Oliveira, M.C.; Monteiro-Vitorello, C.B.; Miyaki, C.Y.; Furlan, L.R.; Camargo, L.E.A.; da Silva, A.C.R.; Moon, D.H.; Takita, M.A.; Lemos, E.G.M.; et al. Comparative analyses of the complete genome sequences of Pierce's disease and citrus variegated chlorosis strains of Xylella fastidiosa. J. Bacteriol. 2003, 185, 1018-1026, doi:10.1128/jb.185.3.1018-1026.2003.
41	Kandel, P.P.; Lopez, S.M.; Almeida, R.P.P.; De La Fuente, L. Natural Competence of Xylella fastidiosa Occurs at a High Frequency Inside Microfluidic Chambers Mimicking the Bacterium's Natural Habitats. Appl. Environ. Microbiol. 2016, 82, 5269-5277, doi:10.1128/aem.01412-16.
42	Giampetruzzi, A.; D'Attoma, G.; Zicca, S.; Abou Kubaa, R.; Rizzo, D.; Boscia, D.; Saldarelli, P.; Saponari, M. Draft Genome Sequence Resources of Three Strains (TOS4, TOS5, and TOS14) of Xylella fastidiosa Infecting Different Host Plants in the Newly Discovered Outbreak in Tuscany, Italy. Phytopathology 2019, 109, 1516-1518, doi:10.1094/phyto-04-19-0108-a.
43	Castillo, A.I.; Tuan, S.J.; Retchless, A.C.; Hu, F.T.; Chang, H.Y.; Almeida, R.P.P. Draft Whole-Genome Sequences of Xylella fastidiosa subsp. fastidiosa Strains TPD3 and TPD4, Isolated from Grapevines in Hou-li, Taiwan. Microbiol. Resour. Announc. 2019, 8, doi:10.1128/mra.00835-19.
44	Kandel, P.P.; Almeida, R.P.P.; Cobine, P.A.; De La Fuente, L. Natural Competence Rates Are Variable Among Xylella fastidiosa Strains and Homologous Recombination Occurs In Vitro Between Subspecies fastidiosa and multiplex. Mol. Plant-Microbe Interact. 2017, 30, 589-600, doi:10.1094/mpmi-02-17-0053-r.
45	Gomila, M.; Moralejo, E.; Busquets, A.; Segui, G.; Olmo, D.; Nieto, A.; Juan, A.; Lalucat, J. Draft Genome Resources of Two Strains of Xylella fastidiosa XYL1732/17 and XYL2055/17 Isolated from Mallorca Vineyards. Phytopathology 2019, 109, 222-224, doi:10.1094/phyto-08-18-0298-a.
