# Supplementary material for: Comparative Genomics of Xylella fastidiosa Explores Candidate Host-Specificity Determinants and Expands the Known Repertoire of Mobile Genetic Elements and Immunity Systems
Source: Microorganisms. 2022 Apr 27;10(5):914. doi: 10.3390/microorganisms10050914 (PMC9148166; doi:10.3390/microorganisms10050914)
Supplement: Supplementary file 1 [file microorganisms-10-00914-s001.zip › Supplementary Files_revised/Supplementary Table S2_Rev.xlsx]

## Sheet: Table S2
Table S2. Predicted virulence and pathogenicity factors for X. fastidiosa.
Gene ID in Temecula1 strain	Gene	Description	Function	Number of genomes with intact gene
PD0023		PilY1 homolog	Twitching motility	94
PD0058	fimF	Fimbrial adhesin: cell-cell aggregation, biofilm formation	Adhesin	94
PD0062	fimA	Fimbrial adhesin: cell-cell aggregation, biofilm formation	Adhesin	94
PD0090		putative pectin-lyase	Hydrolytic enzyme	94
PD0218		Serine protease autotransporter	Protease	94
PD0233	rpfB	DSF synthesis, quorum sensing	Quorum sensing	86
PD0279	cgsA	Cyclic di-GMP synthase A, quorum sensing	Quorum sensing	90
PD0313		serine protease/autotransporter-associated beta strand repeat protein	Hydrolytic enzyme	94
PD0406	rpfC	Response regulator, quorum sensing	Quorum sensing	92
PD0407	rpfF	DSF synthase, quorum sensing	Quorum sensing	94
PD0502		PilY1 homolog	Twitching motility	94
PD0519		Acetyl esterase/lipase	Hydrolytic enzyme	89
PD0528	xatA	Autotransporter beta- domain protein	Adhesin	79
PD0529	cbsA	1,4-beta-cellobiosidase	Hydrolytic enzyme	82
PD0639	LptA	Lipopolysaccharide transport periplasmic protein LptA	Adhesin	94
PD0657		Putative extracellular serine protease	Protease	80
PD0731	xadA1	Afimbrial adhesin: cell surface attachment, biofilm formation	Adhesin	92
PD0732	xpsE	Type II secretion system: ATPase	Secretion system	94
PD0744	xadA2	Afimbrial adhesin	Adhesin	88
PD0794	xatC	Uncharacterized membrane protein	Membrane protein	94
PD0814	wzy	O-antigen ligase family protein	Polysaccharide synthesis	93
PD0815		Glycosyltransferase family 2 protein	Polysaccharide synthesis	93
PD0816		CDP-glycerol glycerophosphotransferase family protein	Polysaccharide synthesis	94
PD0824	xadA3	Afimbrial adhesin	Adhesin	88
PD0843	tonB1	Iron and vitamin B12 transport	Membrane protein	94
PD0848	pilL	Type IV pilus: regulates twitching	Regulatory system	93
PD0855		VirK protein	Pathogenesis	94
PD0915	zot	Putative Zot-like toxin - filamentous phage Cf1c related protein	Toxin	55
PD0928	zot	Putative Zot-like toxin - filamentous phage Cf1c related protein	Toxin	55
PD0950		Serine protease/autotransporter-associated beta strand repeat protein	Hydrolytic enzyme	94
PD0956	prtA	Serine protease	Protease	52
PD0985		DUF769 domain-containing protein	Hypothetical protein	94
PD0986		Putative haemagglutinin-like protein	Adhesin	72
PD1099	dinJ/relE	Toxin-anti-toxin system, regulatory system	Regulatory system	70
PD1100		mRNA-degrading endonuclease (mRNA interferase) YafQ toxin of type II toxin-antitoxin system	Regulatory system	70
PD1211		Putative secreted lipase (lipases/esterases)	Hydrolytic enzyme	94
PD1249		Hemagglutinin-like secreted protein	Adhesin	94
PD1284	algU	Alternate sigma factor: pathogenicity-related genes, stress response	Regulatory system	94
PD1311		Acyl-coenzyme A (acyl-CoA) synthetase	Metabolism	93
PD1379	xatB	Autotransporter beta- domain protein	Adhesin	94
PD1380	csp1	Cold shock protein	Stress response	94
PD1386	xhpT	Two-component regulatory system: pathogenicity-related genes, EPS synthesis	Regulatory system	93
PD1391	gumH	Exopolysaccharide synthesis	Polysaccharide synthesis	92
PD1394	gumD	Exopolysaccharide synthesis	Polysaccharide synthesis	91
PD1403		Multidrug efflux pump	Membrane protein	94
PD1427		Calcium binding protein - RTX toxin-related	Bacterial toxicity	94
PD1452		Lipopolysaccharide core biosynthesis protein	Polysaccharide synthesis	92
PD1485	pglA	Polygalacturonase: pit membrane degradation	Hydrolytic enzyme	82
PD1506		Hemolysin-type calcium binding domain protein	Pathogenesis	94
PD1611	pilY	type IV pilus assembly protein PilY1	Twitching motility	91
PD1640		Beta-glucosidase	Hydrolytic enzyme	94
PD1671		Two-component regulatory system: pathogenicity-related genes	Regulatory system	94
PD1678	phoQ	Two-component regulatory system: pathogenicity-related genes, survival genes	Regulatory system	94
PD1679	phoP	Two-component regulatory system: pathogenicity-related genes, survival genes	Regulatory system	94
PD1702	lesB	Lipase/esterase	Hydrolytic enzyme	94
PD1703	lesA	Lipase/esterase	Hydrolytic enzyme	94
PD1792	hxfB	Haemagglutinin: cell-cell aggregation	Adhesin	94
PD1801		Lipopolysaccharide biosynthesis protein (transferase)	Polysaccharide synthesis	94
PD1826	chiA	Chitinase	Hydrolytic enzyme	93
PD1833		beta-galactosidase	Hydrolytic enzyme	94
PD1850		Peptidase (M20/M25/M40 family)	Hydrolytic enzyme	94
PD1851	engXCA2	Endoglucanase: pit membrane degradation	Hydrolytic enzyme	93
PD1856	engXCA1	Endoglucanase: pit membrane degradation	Hydrolytic enzyme	93
PD1879		Lipase/esterase	Hydrolytic enzyme	94
PD1924	pilA1	Pilin protein - long type IV pili	Twitching motility	94
PD1926	pilA2	Pilin protein - long type IV pili	Twitching motility	94
PD1964	tolC	Type I secretion system	Secretion system	94
PD1984	gacA	Two-component regulatory system: pathogenicity-related genes	Regulatory system	92
PD2061		endo-1,4-beta-glucanase	Hydrolytic enzyme	94
PD2084		DUF769 domain-containing protein	Hypothetical protein	65
PD2118	hxfA	Haemagglutinin: cell-cell aggregation	Adhesin	94
