# Supplementary material for: Comparative Genomics of Xylella fastidiosa Explores Candidate Host-Specificity Determinants and Expands the Known Repertoire of Mobile Genetic Elements and Immunity Systems
Source: Microorganisms. 2022 Apr 27;10(5):914. doi: 10.3390/microorganisms10050914 (PMC9148166; doi:10.3390/microorganisms10050914)
Supplement: Supplementary file 1 [file microorganisms-10-00914-s001.zip › Supplementary Files_revised/Supplementary Table S3_Rev.xlsx]

## Sheet: Table S3
Table S3. Smap scores for 1605 orthologous CDSs.
Gene ID in Temecula1 strain	Virulence Factor	Function name	Number of Strains	Smap	Confidence
PD1589		TonB-dependent receptor	82	0.530831	0.906704
PD0014		hypothetical protein	81	0.511543	0.93229
PD0058	yes	Fimbrial adhesin: cell-cell aggregation, biofilm formation [Adhesin]	94	0.498778	0.95657
PD0599		heme A synthase	83	0.488095	0.963259
PD1962		ABC transporter ATP-binding protein/permease	93	0.487975	0.922288
PD1140		bifunctional lysylphosphatidylglycerol flippase/synthetase MprF	93	0.485414	0.962984
PD0406	yes	Response regulator, quorum sensing [Quorum sensing]	92	0.482148	0.942426
PD1286		DegQ family serine endoprotease	93	0.480172	0.93028
PD0529	yes	1,4-beta-cellobiosidase [Hydrolytic enzyme]	82	0.479598	0.952658
PD1832		GH92 family glycosyl hydrolase	91	0.478806	0.937799
PD2097		peptidoglycan DD-metalloendopeptidase family protein	80	0.4767	0.938179
PD0725		DUF1631 domain-containing protein	94	0.476304	0.950103
PD1687		thiamine phosphate synthase	94	0.475104	0.943635
PD2039		multicopper oxidase family protein	93	0.474844	0.940892
PD0652		site-specific tyrosine recombinase XerD	94	0.472457	0.9419
PD1403	yes	Multidrug efflux pump [Membrane protein]	92	0.471775	0.944582
PD1585		ribosome small subunit-dependent GTPase A	94	0.471688	0.900889
PD0094		alanine--tRNA ligase	88	0.47097	0.94006
PD0505		ATP-dependent helicase HrpB	89	0.470614	0.96004
PD1463		discoidin domain-containing protein	92	0.469807	0.939639
PD1462		TraB/GumN family protein	93	0.469707	0.928072
PD0160		lysophospholipid acyltransferase family protein	93	0.469706	0.971818
PD0042		ComF family protein	87	0.469276	0.936563
PD0299		RTX toxin	92	0.468612	0.960093
PD1707		bifunctional (p)ppGpp synthetase/guanosine-3	93	0.467785	0.956254
PD1902		virulence factor family protein	92	0.467651	0.948052
PD0967		type II toxin-antitoxin system RelE/ParE family toxin	90	0.467641	0.944611
PD1827		family 20 glycosylhydrolase	90	0.467427	0.95841
PD0422		flavodoxin family protein	94	0.466172	0.947999
PD0576		hybrid sensor histidine kinase/response regulator	91	0.466031	0.914138
PD2070		type I restriction endonuclease subunit R	92	0.465893	0.949106
Temecula1_000914		chorismate-binding protein	94	0.465271	0.924129
PD1991		ATP-binding cassette domain-containing protein	94	0.464911	0.969925
PD0790		toprim domain-containing protein	91	0.463806	0.955676
PD0100		copper resistance system multicopper oxidase	94	0.463388	0.960303
PD0550		alpha-ketoglutarate-dependent dioxygenase AlkB	94	0.463353	0.964614
PD0501		ABC transporter ATP-binding protein	94	0.463038	0.960986
PD1833	yes	beta-galactosidase [Hydrolytic enzyme]	94	0.462796	0.960671
PD0213		phosphomannomutase	94	0.462188	0.954414
PD0668		GNAT family N-acetyltransferase	86	0.461867	0.940113
PD1869		UDP-N-acetylmuramoyl-tripeptide--D-alanyl-D- alanine ligase	94	0.461492	0.970871
PD0358		DNA internalization-related competence protein ComEC/Rec2	92	0.461277	0.93007
PD0815	yes	Glycosyltransferase family 2 protein [Polysaccharide synthesis]	93	0.460838	0.907987
PD0060		fimbrial biogenesis outer membrane usher protein	93	0.460164	0.96819
PD1358		phosphoserine transaminase	94	0.460114	0.910721
PD1898		N-acetylmuramoyl-L-alanine amidase	91	0.459932	0.932331
PD0424		type 1 glutamine amidotransferase domain-containing protein	84	0.459898	0.95691
PD1029		mitochondrial fission ELM1 family protein	94	0.459358	0.954151
PD0155		adenosylmethionine--8-amino-7-oxononanoate transaminase	94	0.459113	0.948788
PD0793		exodeoxyribonuclease I	94	0.457926	0.947368
PD1814		M23 family metallopeptidase	93	0.457866	0.936222
PD1969		phosphate regulon sensor histidine kinase PhoR	90	0.457587	0.942724
PD0651		DsbC family protein	93	0.457197	0.964825
PD0318		TonB-dependent receptor	92	0.456784	0.960618
PD1259		acireductone dioxygenase	94	0.456645	0.964141
PD0099		CopL family metal-binding regulatory protein	93	0.456112	0.979389
PD0612		tryptophan synthase subunit beta	94	0.455904	0.926442
PD1285		sigma-E factor negative regulatory protein	93	0.455737	0.934276
PD1801	yes	Lipopolysaccharide biosynthesis protein (transferase) [Polysaccharide synthesis]	93	0.4556	0.959987
PD1848		glutamate--tRNA ligase	94	0.45553	0.961039
PD2038		DUF2272 domain-containing protein	92	0.455182	0.962984
PD0903		phosphomethylpyrimidine synthase ThiC	94	0.455108	0.946948
PD1942		chromosome segregation protein SMC	93	0.455105	0.945476
PD0031		23S rRNA (adenine(2030)-N(6))-methyltransferase RlmJ	93	0.45498	0.944266
PD0650		phosphoribosylformylglycinamidine synthase	83	0.454846	0.936785
PD1557		FAD:protein FMN transferase	92	0.454463	0.945108
PD0381		DUF1640 domain-containing protein	94	0.453135	0.958673
PD1090		phage tail protein	89	0.452955	0.944634
PD1829		glycoside hydrolase family 3 C-terminal domain-containing protein	92	0.451622	0.949787
PD0165		DNA polymerase III subunit alpha	93	0.451411	0.949366
PD1725		DUF2815 family protein	88	0.451367	0.966422
PD1618		molybdopterin-synthase adenylyltransferase MoeB	93	0.450899	0.965035
PD2065		TonB-dependent receptor	93	0.450843	0.969557
PD0619		DUF3418 domain-containing protein	92	0.450498	0.952416
PD0549		NAD(P)/FAD-dependent oxidoreductase	94	0.450478	0.966455
PD0969		phage tail tape measure protein	93	0.45006	0.954467
PD1889		pteridine-dependent deoxygenase	94	0.449931	0.955466
PD0792		TIGR02453 family protein	94	0.44977	0.947842
PD1826	yes	Chitinase [Hydrolytic enzyme]	93	0.449281	0.892423
PD0215		colicin V synthesis protein	94	0.449265	0.945002
PD1182		hypothetical protein	93	0.449118	0.951522
PD0129		MFS transporter	93	0.449075	0.959707
PD0055		signal recognition particle protein	94	0.448561	0.930438
PD1881		phosphotransferase	94	0.448561	0.928966
PD1406		NAD(P)-dependent alcohol dehydrogenase	90	0.448464	0.916861
PD1840		siroheme synthase CysG	91	0.448298	0.925601
PD0514		2-methylaconitate cis-trans isomerase PrpF	93	0.448265	0.914822
PD1211	yes	Putative secreted lipase (lipases/esterases) [Hydrolytic enzyme]	94	0.447683	0.961039
PD2023		bifunctional 23S rRNA (guanine(2069)-N(7))-methyltransferase RlmK/23S rRNA (guanine(2445)-N(2))-methyltransferase RlmL	92	0.447621	0.939429
PD1402		efflux RND transporter periplasmic adaptor subunit	94	0.447256	0.953678
PD0716		assimilatory sulfite reductase (NADPH) flavoprotein subunit	90	0.447188	0.960461
PD1745		3,4-dihydroxy-2-butanone-4-phosphate synthase	94	0.447101	0.907198
PD1890		TIGR01244 family phosphatase	85	0.446566	0.914141
PD1325		excinuclease ABC subunit UvrC	94	0.446378	0.919975
PD1596		phage portal protein	80	0.446333	0.937746
PD1293		1-deoxy-D-xylulose-5-phosphate synthase	94	0.445859	0.961092
PD2063		glutamate synthase large subunit	92	0.445627	0.965876
PD1413		HlyD family type I secretion periplasmic adaptor subunit	93	0.445157	0.91151
PD0528	yes	Autotransporter beta- domain protein [Adhesin]	94	0.445131	0.920974
PD0294		N-acetyl-gamma-glutamyl-phosphate reductase	87	0.4449	0.947053
PD2120		polysaccharide deacetylase family protein	93	0.444856	0.968926
PD1866		undecaprenyldiphospho-muramoylpentapeptide beta-N-acetylglucosaminyltransferase	94	0.444766	0.961985
PD1466		sugar ABC transporter substrate-binding protein	92	0.444711	0.935591
PD1911		phenylalanine--tRNA ligase subunit beta	93	0.444702	0.958357
PD0609		TspA protein	92	0.443692	0.949261
PD0474		endopeptidase La	93	0.443674	0.902519
PD1395		GumC family protein	94	0.443552	0.957516
PD1839		LysR family transcriptional regulator	94	0.443468	0.972133
PD1602		DUF5131 family protein	80	0.443378	0.942111
PD1409		Grx4 family monothiol glutaredoxin	93	0.443356	0.957569
PD1001		Bro-N domain-containing protein	92	0.443054	0.934171
PD0606		50S ribosomal protein L3 N(5)-glutamine methyltransferase	94	0.4429	0.963826
PD1841		cysteine synthase A	94	0.442497	0.910405
PD2081		ATP-dependent exonuclease SbcCD, C subunit-like protein	87	0.442385	0.931715
PD1617		EAL domain-containing protein	93	0.442371	0.926284
PD1865		UDP-N-acetylmuramate--L-alanine ligase	94	0.44208	0.938745
PD1724		DUF2800 domain-containing protein	86	0.441892	0.955544
PD1754		peptidoglycan editing factor PgeF	89	0.441796	0.935433
PD1534		bifunctional hydroxymethylpyrimidine kinase/phosphomethylpyrimidine kinase	94	0.441583	0.956675
PD1461		carbon-nitrogen hydrolase	93	0.441579	0.93517
PD1412		type I secretion system permease/ATPase	92	0.441382	0.960303
PD2085		COG2958 family protein	92	0.441109	0.939949
PD0817		GTP cyclohydrolase II RibA	94	0.440882	0.940165
PD0675		response regulator	89	0.440838	0.966151
PD0102		valine--tRNA ligase	93	0.440577	0.934224
PD0985	yes	DUF769 domain-containing protein [Hypothetical protein]	94	0.440493	0.956359
PD1750		serine hydroxymethyltransferase	94	0.440229	0.958778
PD0108		LPS export ABC transporter permease LptG	94	0.440162	0.955728
PD1311	yes	Acyl-coenzyme A (acyl-CoA) synthetase [Metabolism]	93	0.439981	0.957674
PD0761		cupin domain-containing protein	93	0.439736	0.949366
PD0421		LysR family transcriptional regulator	94	0.439706	0.9368
PD1260		acireductone synthase	94	0.439257	0.962248
PD1779		tRNA (N6-isopentenyl adenosine(37)-C2)-methylthiotransferase MiaB	92	0.438989	0.913718
PD1810		dihydrolipoyl dehydrogenase	82	0.438897	0.977233
PD2082		hypothetical protein	91	0.438719	0.941392
PD1300		S9 family peptidase	93	0.43859	0.948735
PD0654		acetylornithine transaminase	93	0.438585	0.933014
PD0041		ParB/RepB/Spo0J family partition protein	94	0.438561	0.929229
PD0046		4-hydroxybenzoate octaprenyltransferase	93	0.438509	0.915348
PD0131		peptidoglycan DD-metalloendopeptidase family protein	93	0.438366	0.962248
PD0471		trigger factor	92	0.438206	0.929439
PD0820		ribonuclease R	91	0.437753	0.957306
PD0773		tRNA uridine-5-carboxymethylaminomethyl(34) synthesis enzyme MnmG	92	0.437614	0.924286
PD0720		guanylate kinase	92	0.437601	0.942268
PD0030		putative Na+/H+ antiporter	94	0.437319	0.979336
PD1296		acetate--CoA ligase	92	0.437267	0.947947
PD0980		DUF2213 domain-containing protein	93	0.43662	0.967296
PD1546		glycosyltransferase family 4 protein	93	0.43653	0.919554
PD0113		biosynthetic arginine decarboxylase	93	0.436431	0.962932
PD1844		hypothetical protein	93	0.436196	0.951049
PD0086		2,3,4,5-tetrahydropyridine-2,6-dicarboxylate N-succinyltransferase	94	0.436034	0.95189
PD0600		heme o synthase	94	0.435895	0.964719
PD0185		polynucleotide adenylyltransferase PcnB	93	0.434615	0.962564
PD0947		fumarate hydratase	94	0.434451	0.937904
PD0870		superoxide dismutase	94	0.434309	0.952258
PD2021		glutamyl-tRNA reductase	94	0.434291	0.904885
PD1171		ABC transporter permease	92	0.434259	0.923024
PD0678		class I SAM-dependent methyltransferase	93	0.434252	0.959356
PD0770		hypothetical protein	81	0.434079	0.955489
PD1847		phosphoglycerate kinase	94	0.434009	0.970188
PD2020		tetratricopeptide repeat protein	94	0.433433	0.96656
PD0238		M48 family metallopeptidase	86	0.433374	0.94658
PD1250		DUF596 domain-containing protein	90	0.433372	0.961094
PD0772		DUF4065 domain-containing protein	94	0.432955	0.951995
PD1552		catecholate siderophore receptor Fiu	94	0.432897	0.958305
PD0598		8-amino-7-oxononanoate synthase	94	0.432835	0.966875
PD1042		carboxy terminal-processing peptidase	93	0.432556	0.953362
PD1900		bifunctional ADP-dependent NAD(P)H-hydrate dehydratase/NAD(P)H-hydrate epimerase	90	0.43253	0.915085
PD0074		dihydroxy-acid dehydratase	94	0.432529	0.955834
PD1870		UDP-N-acetylmuramoyl-L-alanyl-D-glutamate--2, 6-diaminopimelate ligase	94	0.432466	0.932804
PD0854		bifunctional tetrahydrofolate synthase/dihydrofolate synthase	94	0.432397	0.943478
PD1570		M13 family metallopeptidase	93	0.432283	0.961144
Temecula1_000581		hypothetical protein	86	0.43227	0.920135
PD1391	yes	Exopolysaccharide synthesis [Polysaccharide synthesis]	92	0.432122	0.973553
PD1611	yes	type IV pilus assembly protein PilY1 [Twitching motility]	91	0.43212	0.967611
PD1485	yes	Polygalacturonase: pit membrane degradation [Hydrolytic enzyme]	82	0.431904	0.953752
PD1438		bifunctional riboflavin kinase/FAD synthetase	93	0.431385	0.944161
PD0717		sulfate adenylyltransferase subunit CysD	94	0.431211	0.93191
Temecula1_001646		hypothetical protein	85	0.430756	0.956984
PD0564		hypothetical protein	94	0.430617	0.94863
PD0711		TonB-dependent receptor	91	0.43046	0.959724
PD1856	yes	Endoglucanase: pit membrane degradation [Hydrolytic enzyme]	92	0.430137	0.947474
PD1491		EF-P beta-lysylation protein EpmB	94	0.430121	0.970661
PD2031		DUF2290 domain-containing protein	87	0.429902	0.940295
PD1785		magnesium and cobalt transport protein CorA	94	0.429864	0.939797
PD1758		ferrous iron transporter B	94	0.429799	0.937484
PD1035		SCP2 domain-containing protein	94	0.429645	0.984069
PD0531		lipoyl(octanoyl) transferase LipB	94	0.429509	0.94984
PD0848	yes	Type IV pilus: regulates twitching [Regulatory system]	93	0.429326	0.970766
PD0242		biotin/lipoyl-binding protein	91	0.429293	0.935118
PD1197		ABC-F family ATP-binding cassette domain-containing protein	94	0.429088	0.962511
PD1626		type I glyceraldehyde-3-phosphate dehydrogenase	94	0.428606	0.929492
PD1938		EF-P lysine aminoacylase GenX	94	0.428443	0.919239
PD1662		AAA-associated domain-containing protein	94	0.428309	0.924654
PD1521		rhomboid family intramembrane serine protease	94	0.427922	0.939639
PD1550		hypothetical protein	93	0.427891	0.943478
PD0653		ion transporter	94	0.427864	0.937694
PD0508		translocation/assembly module TamB	93	0.427819	0.941848
PD1853		insulinase family protein	92	0.4275	0.933172
PD1336		iron-sulfur cluster carrier protein ApbC	94	0.427392	0.958883
PD0107		LPS export ABC transporter permease LptF	94	0.427116	0.958568
PD1582		glutamine amidotransferase	94	0.427012	0.972764
PD0946		aspartate--tRNA ligase	94	0.426911	0.972186
PD1855		SAM-dependent methyltransferase	91	0.426699	0.958375
PD1893		YeeE/YedE family protein	93	0.426582	0.962353
PD0408		bifunctional aspartate kinase/diaminopimelate decarboxylase	94	0.426554	0.970871
PD0683		SIS domain-containing protein	94	0.426509	0.936958
PD0008		tetratricopeptide repeat protein	94	0.426469	0.97697
PD0539		DNA topoisomerase IV subunit B	93	0.426431	0.949051
PD0511		hypothetical protein	93	0.426363	0.970976
PD1077		pilin	94	0.42627	0.942636
PD0555		threonine/serine exporter family protein	91	0.426109	0.966192
PD0388		phospholipase D family protein	93	0.426085	0.96351
PD1641		mechanosensitive ion channel family protein	94	0.425877	0.946475
PD1559		phosphotransferase	93	0.425851	0.9735
PD0321		ribonuclease HII	94	0.425795	0.957674
PD0266		sensor histidine kinase	89	0.42578	0.952784
PD2119		tRNA uridine-5-carboxymethylaminomethyl(34) synthesis GTPase MnmE	94	0.425676	0.942216
PD1258		methylthioribulose 1-phosphate dehydratase	94	0.425619	0.962774
PD1026		type I glutamate--ammonia ligase	92	0.42551	0.960566
PD1653		exodeoxyribonuclease V subunit gamma	85	0.425445	0.944173
PD1467		hypothetical protein	93	0.425424	0.95331
PD1579		Sec-independent protein translocase protein TatB	91	0.425423	0.936747
PD1764		LysM peptidoglycan-binding domain-containing protein	94	0.425054	0.940743
PD1843		hypothetical protein	89	0.424967	0.955255
PD0362		tetraacyldisaccharide 4-kinase	93	0.424912	0.91356
PD1489		TRZ/ATZ family hydrolase	94	0.424815	0.935328
PD1681		tRNA dihydrouridine(20/20a) synthase DusA	89	0.424774	0.915926
PD1319		energy transducer TonB	93	0.424611	0.935731
PD0425		bifunctional UDP-N-acetylglucosamine diphosphorylase/glucosamine-1-phosphate N-acetyltransferase GlmU	94	0.424401	0.927967
PD1836		LPS-assembly protein LptD	93	0.424376	0.966349
PD0904		S46 family peptidase	93	0.424265	0.910931
PD0981		minor capsid protein	94	0.424108	0.950471
PD0604		archaetidylserine decarboxylase	94	0.424005	0.95189
PD0022		pilus assembly protein	91	0.423908	0.930648
PD1515		alkaline phosphatase	80	0.423903	0.951437
PD1520		DUF418 domain-containing protein	94	0.423891	0.967559
PD0032		GNAT family N-acetyltransferase	93	0.423732	0.984857
PD1523		endonuclease III	94	0.423663	0.950103
PD1167		UDP-glucose/GDP-mannose dehydrogenase family protein	94	0.423528	0.956202
PD1031		hypothetical protein	94	0.423511	0.937957
PD0013		prolyl oligopeptidase family serine peptidase	94	0.423479	0.976077
PD0978		DUF2184 domain-containing protein	89	0.423134	0.958763
PD1044		acetolactate synthase 2 catalytic subunit	92	0.423028	0.93822
PD1940		NAD-dependent DNA ligase LigA	92	0.42292	0.957043
PD0841		glycine--tRNA ligase subunit beta	94	0.422555	0.975866
PD1441		GTPase ObgE	94	0.422543	0.954467
PD0410		UDP-N-acetylmuramoyl-L-alanine--D-glutamate ligase	91	0.422425	0.964614
PD1901		exodeoxyribonuclease VII large subunit	93	0.42241	0.950786
PD1194		DEAD/DEAH box helicase	94	0.422318	0.960408
PD0724		radical SAM family heme chaperone HemW	93	0.422148	0.947894
PD0038		NO-inducible flavohemoprotein	94	0.422071	0.971712
PD0767		VWA domain-containing protein	93	0.422059	0.962196
PD1405		hypothetical protein	94	0.421878	0.938798
PD1009		hypothetical protein	83	0.421856	0.958763
PD2044		MATE family efflux transporter	94	0.421775	0.953152
PD1404		efflux RND transporter permease subunit	93	0.421352	0.941269
PD1616		nucleotide 5-monophosphate nucleosidase PpnN	89	0.421348	0.946001
PD0699		DUF484 family protein	94	0.420646	0.937063
PD0806		DUF1631 domain-containing protein	94	0.420204	0.937957
PD0062	yes	Fimbrial adhesin: cell-cell aggregation, biofilm formation [Adhesin]	94	0.419949	0.954572
PD0628		cation:proton antiporter	85	0.419852	0.943501
PD1270		histidine--tRNA ligase	94	0.419827	0.897786
PD1831		hypothetical protein	81	0.419604	0.931291
PD0426		chorismate mutase	94	0.419573	0.955518
PD1933		ShlB/FhaC/HecB family hemolysin secretion/activation protein	94	0.419467	0.907934
PD0861		transketolase	94	0.419308	0.972817
PD1028		YceI family protein	94	0.419214	0.929439
PD0219		MFS transporter	94	0.419057	0.958831
PD1912		phenylalanine--tRNA ligase subunit alpha	94	0.419015	0.949472
PD1034		ubiquinone biosynthesis regulatory protein kinase UbiB	93	0.418797	0.958725
PD1024		ammonium transporter	93	0.418547	0.966087
PD2042		glucan biosynthesis protein	92	0.418376	0.901151
PD0287		cysteine--tRNA ligase	93	0.418251	0.946843
PD1240		DUF769 domain-containing protein	94	0.41813	0.937694
PD1894		sulfite exporter TauE/SafE family protein	91	0.418091	0.935065
PD1981		energy transducer TonB	90	0.417852	0.96698
PD0785		NAD-glutamate dehydrogenase	89	0.417581	0.958095
PD1782		hypothetical protein	93	0.417275	0.908407
PD0079		lipid IV(A) 3-deoxy-D-manno-octulosonic acid transferase	93	0.417212	0.975183
PD0297		glutamate-5-semialdehyde dehydrogenase	94	0.417157	0.932383
PD0842		hypothetical protein	90	0.416976	0.956044
PD1994		EAL domain-containing protein	94	0.416872	0.936222
PD1102		hypothetical protein	89	0.416767	0.930491
PD0746		alkyl hydroperoxide reductase subunit F	94	0.416576	0.936432
PD0993		hypothetical protein	94	0.416531	0.957358
PD1820		peptidoglycan DD-metalloendopeptidase family protein	94	0.416207	0.982071
PD0420		metalloprotease PmbA	92	0.416138	0.939429
PD1373		DNA repair protein RecN	94	0.415851	0.919975
PD1752		malate dehydrogenase (quinone)	94	0.415697	0.969294
PD0977		hypothetical protein	86	0.41568	0.947229
PD1041		NAD-dependent epimerase/dehydratase family protein	94	0.415603	0.955781
PD0111		acyltransferase	94	0.415485	0.917188
PD0083		tRNA (guanosine(37)-N1)-methyltransferase TrmD	94	0.415341	0.962143
PD0112		polyamine aminopropyltransferase	94	0.415321	0.969872
PD1567		DUF3108 domain-containing protein	94	0.415318	0.943688
PD1903		formylglycine-generating enzyme family protein	94	0.415013	0.959987
PD1439		murein biosynthesis integral membrane protein MurJ	92	0.414866	0.957253
PD0394		phosphoesterase	94	0.414755	0.947368
PD0819		hypothetical protein	89	0.414702	0.966402
PD0516		hypothetical protein	91	0.414521	0.942668
PD0067		tRNA (adenosine(37)-N6)-dimethylallyltransferase MiaA	94	0.414311	0.957884
PD1471		pseudouridine synthase	92	0.414301	0.963931
PD0762		adenylosuccinate lyase	94	0.414289	0.930385
PD1080		YggS family pyridoxal phosphate-dependent enzyme	94	0.414179	0.921394
PD0308		Nramp family divalent metal transporter	93	0.414166	0.916242
PD0634		RNase adapter RapZ	94	0.414159	0.946475
PD0868		L-aspartate oxidase	92	0.414074	0.969419
PD2064		pyrroline-5-carboxylate reductase	94	0.414071	0.943846
PD1976		alkaline phosphatase family protein	94	0.414049	0.922446
PD1956		flavodoxin-dependent (E)-4-hydroxy-3-methylbut-2-enyl-diphosphate synthase	94	0.413853	0.949261
PD0161		DUF502 domain-containing protein	93	0.4135	0.963195
PD1590		methionine--tRNA ligase	92	0.413429	0.953573
PD0856		peptidyl-dipeptidase Dcp	93	0.413162	0.954414
PD0718		sulfate adenylyltransferase subunit CysN	92	0.413132	0.944424
PD1313		glycosyltransferase	94	0.413006	0.969294
PD0319		adenosylhomocysteinase	94	0.412839	0.965245
PD0503		hypothetical protein	92	0.412801	0.961354
PD1457		(d)CMP kinase	93	0.412771	0.93843
PD1851	yes	Endoglucanase: pit membrane degradation [Hydrolytic enzyme]	93	0.412646	0.952311
PD1394	yes	Exopolysaccharide synthesis [Polysaccharide synthesis]	91	0.412464	0.951364
PD1822		PAS domain-containing sensor histidine kinase	92	0.412252	0.917872
PD0296		glutamate 5-kinase	92	0.41224	0.968453
PD0057		aminotransferase class IV family protein	91	0.412187	0.948218
PD0751		30S ribosomal protein S9	94	0.412154	0.971397
PD1263		1-(5-phosphoribosyl)-5	94	0.41199	0.868184
PD0322		lipid-A-disaccharide synthase	93	0.411906	0.969557
PD0994		hypothetical protein	90	0.411638	0.953213
PD2086		hypothetical protein	94	0.411624	0.955308
PD0210		dTDP-4-dehydrorhamnose 3,5-epimerase	94	0.411459	0.873916
PD0033		DEAD/DEAH box helicase	92	0.411254	0.959041
PD0145		TatD family hydrolase	93	0.411218	0.984489
PD0882		A/G-specific adenine glycosylase	94	0.410935	0.945318
PD0270		OprO/OprP family phosphate-selective porin	94	0.410854	0.93985
PD2015		50S ribosomal protein L25/general stress protein Ctc	83	0.410499	0.973027
PD1651		exodeoxyribonuclease V subunit alpha	88	0.410378	0.929912
PD1249	yes	Hemagglutinin-like secreted protein [Adhesin]	93	0.410303	0.97329
PD0391		asparaginase	94	0.410284	0.957832
PD0250		NADH-quinone oxidoreductase subunit C	93	0.410175	0.964141
Temecula1_000249		SAM-dependent methyltransferase	81	0.409937	0.969655
PD1762		methionyl-tRNA formyltransferase	93	0.409825	0.963142
PD1162		AGE family epimerase/isomerase	94	0.409703	0.929544
PD1315		ParB/RepB/Spo0J family partition protein	94	0.40963	0.961617
PD0814	yes	O-antigen ligase family protein [Polysaccharide synthesis]	93	0.409578	0.952574
PD1141		ankyrin repeat domain-containing protein	87	0.409532	0.969767
PD0688		glycosyltransferase family 4 protein	94	0.409491	0.921289
PD0344		6-phosphogluconolactonase	94	0.409186	0.976445
PD1294		cation acetate symporter	92	0.409176	0.932331
PD1038		alpha/beta hydrolase	92	0.409109	0.963458
PD1460		agmatine/peptidylarginine deiminase	93	0.409035	0.952731
PD0076		glycosyltransferase	94	0.408819	0.934329
PD1305		coniferyl-alcohol dehydrogenase	82	0.408675	0.958666
PD0072		YhbY family RNA-binding protein	94	0.408533	0.933961
PD1529		hypothetical protein	93	0.408521	0.97471
PD1904		ribonuclease D	94	0.408393	0.939114
PD1650		tryptophan--tRNA ligase	93	0.408145	0.962406
PD0644		UDP-N-acetylglucosamine 1-carboxyvinyltransferase	92	0.407988	0.952048
PD1223		RNA-binding transcriptional accessory protein	94	0.407986	0.939114
PD0525		kinase/pyrophosphorylase	94	0.407722	0.962406
PD1613		PilW family protein	94	0.407474	0.943583
PD0638		LPS export ABC transporter ATP-binding protein	94	0.407415	0.942111
PD0665		ATP-dependent Clp protease ATP-binding subunit ClpA	94	0.40739	0.95515
PD0523		mechanosensitive ion channel family protein	94	0.407205	0.972238
PD0105		hypothetical protein	94	0.407013	0.976918
PD1858		M23 family metallopeptidase	93	0.407	0.947263
PD1400		hypothetical protein	93	0.406979	0.952206
PD0080		alpha-L-fucosidase	94	0.406823	0.981597
PD2077		LysE family translocator	90	0.406606	0.96337
PD0715		assimilatory sulfite reductase (NADPH) hemoprotein subunit	93	0.406594	0.972343
PD1261		bifunctional phosphoribosyl-AMP cyclohydrolase/phosphoribosyl-ATP diphosphatase HisIE	94	0.406565	0.952731
PD0637		RNA polymerase factor sigma-54	93	0.406267	0.95841
PD0124		DUF3289 family protein	93	0.406244	0.952381
PD0655		glutamate--cysteine ligase	94	0.406225	0.968085
PD0251		NADH-quinone oxidoreductase subunit D	93	0.406172	0.948735
PD1899		tRNA (adenosine(37)-N6)-threonylcarbamoyltransferase complex ATPase subunit type 1 TsaE	94	0.405937	0.965193
PD0254		NADH-quinone oxidoreductase subunit NuoG	93	0.405672	0.932489
PD1761		16S rRNA (cytosine(967)-C(5))-methyltransferase RsmB	94	0.405638	0.953993
PD1393		polysaccharide biosynthesis protein GumE	93	0.405544	0.951575
PD1256		amino acid permease	94	0.405421	0.930491
PD1576		ferrochelatase	94	0.405316	0.924444
PD0320		acyl-CoA synthetase	94	0.405242	0.959251
PD0781		GTP cyclohydrolase FolE2	93	0.405173	0.992008
PD0519	yes	Acetyl esterase/lipase [Hydrolytic enzyme]	89	0.405069	0.948829
PD0211		dTDP-4-dehydrorhamnose reductase	93	0.405026	0.949939
PD1385		23S rRNA (uracil(1939)-C(5))-methyltransferase RlmD	93	0.404959	0.964982
PD0671		DUF3857 domain-containing transglutaminase family protein	94	0.404939	0.938745
PD1494		dethiobiotin synthase	94	0.404519	0.96146
PD1965		UDP-2,3-diacylglucosamine diphosphatase	94	0.404423	0.931122
PD0787		5-nucleotidase	90	0.404349	0.926074
PD1302		glycerol-3-phosphate dehydrogenase	92	0.404294	0.930123
PD1864		D-alanine--D-alanine ligase	94	0.404105	0.966612
PD0156		16S rRNA (uracil(1498)-N(3))-methyltransferase	94	0.404063	0.914349
PD2069		hypothetical protein	94	0.403828	0.951207
PD1032		trans-2-enoyl-CoA reductase family protein	92	0.403799	0.944845
PD0957		tail fiber protein	93	0.403622	0.966717
PD0393		nicotinate phosphoribosyltransferase	94	0.403592	0.960303
Temecula1_001823		helix-turn-helix domain-containing protein	91	0.403521	0.952574
PD1230		leucine--tRNA ligase	94	0.403356	0.967086
PD1553		Fe2+-dependent dioxygenase	91	0.403341	0.936747
PD0279	yes	Cyclic di-GMP synthase A, quorum sensing [Quorum sensing]	90	0.403286	0.960618
PD2066		alpha-L-fucosidase	83	0.403281	0.933511
PD1760		glycosyltransferase family 39 protein	89	0.403278	0.94148
PD1046		threonine dehydratase	94	0.403185	0.933225
PD0097		M3 family metallopeptidase	92	0.403147	0.911311
PD1514		tRNA lysidine(34) synthetase TilS	94	0.403084	0.944003
PD1723		hypothetical protein	87	0.402908	0.948405
PD0603		lytic transglycosylase domain-containing protein	94	0.402892	0.947421
PD0115		SPOR domain-containing protein	93	0.402848	0.933856
PD1647		DNA primase	93	0.402612	0.940218
PD0896		tol-pal system protein YbgF	94	0.402454	0.94842
PD0992		hypothetical protein	91	0.402382	0.962196
PD1937		DUF3011 domain-containing protein	94	0.402306	0.974394
PD1036		formyltetrahydrofolate deformylase	93	0.402207	0.928545
PD0232		TIGR01777 family oxidoreductase	94	0.402155	0.972554
PD1081		DNA mismatch repair protein MutS	94	0.402074	0.926863
PD0893		cell envelope integrity protein TolA	92	0.402001	0.98002
PD0405		two-component system response regulator	94	0.4018	0.959094
PD0468		nucleotide sugar dehydrogenase	93	0.401652	0.910037
PD1778		lytic transglycosylase domain-containing protein	87	0.401548	0.91847
PD0061		fimbria/pilus periplasmic chaperone	94	0.401465	0.907461
PD1484		homoserine O-acetyltransferase	94	0.401424	0.955728
PD0759		dihydrolipoyllysine-residue succinyltransferase	94	0.401406	0.924286
PD1021		nitrogen regulation protein NR(I)	94	0.401292	0.954624
PD0286		SufE family protein	94	0.40114	0.966455
PD1146		glycosyltransferase family 2 protein	94	0.401082	0.941374
PD0090	yes	putative pectin-lyase [Hydrolytic enzyme]	94	0.40107	0.952258
PD0383		DUF4224 domain-containing protein	90	0.400961	0.93229
PD1928		sigma-54 dependent transcriptional regulator	94	0.400933	0.929229
PD0974		hypothetical protein	87	0.400831	0.939394
PD0064		MFS transporter	93	0.400791	0.958095
PD1287		translation elongation factor 4	94	0.400625	0.984174
PD0164		acetyl-CoA carboxylase carboxyltransferase subunit alpha	94	0.400566	0.945949
PD1882		MMPL family transporter	94	0.400544	0.961933
PD1697		aldo/keto reductase	94	0.400457	0.95373
PD1180		hypothetical protein	91	0.400392	0.948578
PD1176		type II toxin-antitoxin system RelE/ParE family toxin	91	0.400277	0.962482
PD0810		branched-chain amino acid aminotransferase	94	0.400126	0.943951
PD0740		general secretion pathway protein GspN	94	0.399842	0.91377
PD0648		DUF4224 domain-containing protein	90	0.399798	0.898102
PD1411		aminotransferase class I/II-fold pyridoxal phosphate-dependent enzyme	94	0.399777	0.936064
PD0970		hypothetical protein	87	0.399682	0.967643
PD1554		PepSY-associated TM helix domain-containing protein	93	0.399666	0.970556
PD2080		DUF4194 domain-containing protein	91	0.399633	0.900877
PD0346		glucose-6-phosphate dehydrogenase	92	0.399606	0.942111
PD1777		ubiquinol-cytochrome c reductase iron-sulfur subunit	92	0.399424	0.965929
PD0116		arginine--tRNA ligase	94	0.399381	0.93191
PD1177		putative addiction module antidote protein	91	0.39937	0.959984
PD1233		nicotinate-nucleotide adenylyltransferase	92	0.399349	0.994061
PD0573		YceI family protein	93	0.399299	0.967348
PD1964	yes	Type I secretion system [Secretion system]	94	0.399279	0.901572
Temecula1_002171		hypothetical protein	92	0.399228	0.91897
PD1089		tail protein X	89	0.399171	0.951995
PD1059		DNA polymerase III subunit gamma/tau	94	0.399153	0.953415
PD2076		type I restriction-modification system subunit M	92	0.398939	0.956932
PD1383		beta-N-acetylhexosaminidase	91	0.398919	0.912719
PD0705		M1 family metallopeptidase	94	0.398802	0.968926
PD1213		3-deoxy-D-manno-octulosonic acid kinase	93	0.398659	0.942847
PD1573		tRNA 2-thiocytidine(32) synthetase TtcA	94	0.398653	0.95494
PD1544		GDP-mannose 4,6-dehydratase	94	0.398594	0.926757
PD1587		penicillin-binding protein activator	94	0.398397	0.959462
PD0023	yes	PilY1 homolog [Twitching motility]	94	0.398375	0.964667
PD1709		OmpA family protein	94	0.398347	0.972501
PD0973		hypothetical protein	86	0.398263	0.974248
PD1597		hypothetical protein	92	0.398111	0.943951
PD1824		D-amino acid dehydrogenase	93	0.398069	0.958673
PD1115		DNA primase	89	0.398003	0.97064
PD1747		bifunctional diaminohydroxyphosphoribosylaminopyrimidine deaminase/5-amino-6-(5-phosphoribosylamino)uracil reductase RibD	93	0.397888	0.960776
PD0407	yes	DSF synthase, quorum sensing [Quorum sensing]	94	0.397874	0.943162
PD0639	yes	Lipopolysaccharide transport periplasmic protein LptA [Adhesin]	94	0.397809	0.954519
PD0182		protein translocase subunit SecD	94	0.397786	0.953573
PD1103		hypothetical protein	83	0.397746	0.93843
PD0315		CocE/NonD family hydrolase	92	0.397733	0.943425
PD0021		PilW family protein	94	0.397701	0.942479
PD0085		type I methionyl aminopeptidase	94	0.397681	0.954519
PD1620		outer membrane protein assembly factor BamB	94	0.397672	0.955939
PD0068		dihydropteroate synthase	94	0.397656	0.93191
PD0375		hypothetical protein	81	0.3976	0.950638
PD0325		UDP-3-O-(3-hydroxymyristoyl)glucosamine N-acyltransferase	94	0.397568	0.955991
PD0077		O-antigen ligase family protein	93	0.397279	0.980125
PD1498		DNA polymerase III subunit delta	94	0.397034	0.942794
PD0828		bifunctional phosphoribosylaminoimidazolecarboxamide formyltransferase/IMP cyclohydrolase	94	0.397026	0.95168
PD1711		TonB-dependent receptor	92	0.396989	0.932383
PD1556		DUF4198 domain-containing protein	94	0.396937	0.969346
PD2079		DUF3375 domain-containing protein	83	0.39692	0.951166
PD0763		class II fumarate hydratase	94	0.396707	0.937799
PD0679		antibiotic resistance protein VanZ	94	0.396457	0.927283
PD0065		GTPase HflX	93	0.396428	0.965561
PD1212		glycosyltransferase family 9 protein	94	0.396355	0.961933
PD0180		tRNA guanosine(34) transglycosylase Tgt	93	0.396129	0.947999
PD1978		hypothetical protein	93	0.396102	0.940849
PD1252		hypothetical protein	94	0.396015	0.983595
PD1039		AFG1 family ATPase	93	0.395929	0.972817
PD0290		N-acetylornithine carbamoyltransferase	94	0.395895	0.963405
PD1445		hypothetical protein	90	0.395788	0.937484
PD0545		2-C-methyl-D-erythritol 4-phosphate cytidylyltransferase	94	0.395772	0.955518
PD1535		protein-disulfide reductase DsbD	93	0.395311	0.971187
PD1584		azurin	94	0.395106	0.95494
PD1304		glycerol kinase GlpK	94	0.395072	0.976602
PD1156		glucans biosynthesis glucosyltransferase MdoH	92	0.394796	0.905936
PD1109		phage terminase large subunit family protein	87	0.394259	0.950365
PD1835		chaperone SurA	94	0.394013	0.94658
PD0570		polyketide cyclase	94	0.393899	0.930596
PD0044		patatin-like phospholipase family protein	94	0.393837	0.960303
PD1314		SDR family NAD(P)-dependent oxidoreductase	93	0.393802	0.975866
PD1071		bifunctional biotin-	94	0.393262	0.948157
PD0260		NADH-quinone oxidoreductase subunit M	92	0.393136	0.958988
PD0295		argininosuccinate lyase	93	0.39281	0.942689
PD0326		outer membrane protein assembly factor BamA	93	0.392741	0.92681
PD0583		pyridoxamine 5-phosphate oxidase	94	0.392733	0.943215
PD0194		translation initiation factor IF-2	94	0.392589	0.969241
PD1362		alpha/beta hydrolase	93	0.392588	0.958252
PD0478		peptidylprolyl isomerase	94	0.392418	0.972817
PD1309		epoxyqueuosine reductase QueH	92	0.392296	0.928183
PD1796		penicillin-binding protein 1B	93	0.392188	0.958252
PD1094		phage tail sheath family protein	89	0.392039	0.953993
PD1615		Tfp pilus assembly protein FimT/FimU	94	0.392013	0.935591
PD0329		phosphatidate cytidylyltransferase	94	0.392003	0.96493
PD0676		2-amino-4-hydroxy-6- hydroxymethyldihydropteridine diphosphokinase	94	0.391893	0.950996
PD1155		alpha/beta hydrolase	94	0.391775	0.980598
PD2046		sigma-70 region 4 domain-containing protein	93	0.391661	0.948946
PD1476		heme exporter protein CcmB	92	0.391626	0.955322
PD0464		YifB family Mg chelatase-like AAA ATPase	87	0.391293	0.930958
PD0264		OprO/OprP family phosphate-selective porin	92	0.391284	0.952101
PD0778		malonyl-ACP O-methyltransferase BioC	93	0.391162	0.914454
PD0945		7-cyano-7-deazaguanine synthase QueC	94	0.391151	0.961144
PD0704		bifunctional demethylmenaquinone methyltransferase/2-methoxy-6-polyprenyl-1,4-benzoquinol methylase UbiE	94	0.391128	0.913508
PD1381		S-methyl-5-thioinosine phosphorylase	94	0.3911	0.942636
PD1101		phage baseplate assembly protein V	89	0.39106	0.94374
PD0869		quinolinate synthase NadA	94	0.391041	0.949051
PD0200		SDR family oxidoreductase	91	0.390954	0.967191
PD0753		2-polyprenyl-3-methyl-6-methoxy-1,4-benzoquinone monooxygenase	94	0.390851	0.962984
PD2088		hypothetical protein	84	0.390668	0.973027
PD1072		type III pantothenate kinase	94	0.390495	0.897576
PD0305		calcium-binding protein	94	0.39044	0.954256
PD0128		exodeoxyribonuclease III	92	0.390429	0.926442
PD1548		pyridoxal-phosphate dependent enzyme	94	0.390092	0.936011
PD1957		sensor histidine kinase	94	0.390021	0.967191
PD0186		2-amino-4-hydroxy-6- hydroxymethyldihydropteridine diphosphokinase	94	0.389944	0.944792
PD0312		hypothetical protein	94	0.389917	0.95536
PD2043		signal peptide peptidase SppA	93	0.389824	0.97187
PD0844		glutathione synthase	93	0.389802	0.960303
PD0162		class I SAM-dependent methyltransferase	94	0.3898	0.927967
PD1459		hypothetical protein	93	0.389784	0.972186
PD2121		membrane protein insertase YidC	92	0.389688	0.947736
PD1295		DUF485 domain-containing protein	94	0.389646	0.965929
PD1696		peptidase	94	0.389574	0.947631
PD1989		ribonuclease	94	0.389569	0.952942
PD1163		carbohydrate kinase	90	0.38956	0.966034
PD1783		HlyC/CorC family transporter	94	0.389543	0.943583
PD0233	yes	DSF synthesis, quorum sensing [Quorum sensing]	86	0.389488	0.950931
PD1088		phage late control D family protein	88	0.389476	0.960671
PD0530		lipoyl synthase	94	0.389463	0.941637
PD0267		ABC transporter substrate-binding protein	94	0.389422	0.954887
PD1303		aquaporin family protein	93	0.389407	0.971134
PD0684		N-acetylglucosamine-6-phosphate deacetylase	94	0.389406	0.897524
PD1532		shikimate dehydrogenase	94	0.389331	0.891109
PD1737		4-hydroxy-tetrahydrodipicolinate synthase	94	0.389311	0.941006
PD0729		hypothetical protein	94	0.389307	0.949524
PD0015		oxygen-dependent coproporphyrinogen oxidase	88	0.389222	0.979396
PD0626		single-stranded DNA-binding protein	94	0.389221	0.959304
PD1742		thiamine-phosphate kinase	92	0.389191	0.969767
PD1451		polysaccharide biosynthesis protein	93	0.389171	0.918187
PD1479		heme lyase CcmF/NrfE family subunit	92	0.388993	0.966297
PD0168		ribulose-phosphate 3-epimerase	94	0.388938	0.959146
PD0783		efflux RND transporter permease subunit	89	0.388827	0.950681
PD0261		NADH-quinone oxidoreductase subunit NuoN	93	0.388747	0.946948
PD1689		phosphoethanolamine transferase	93	0.38858	0.953783
PD0605		SCO family protein	94	0.388506	0.950365
PD1562		AI-2E family transporter	93	0.388466	0.96025
PD0975		DUF4054 domain-containing protein	88	0.388428	0.946498
PD1482		tetratricopeptide repeat protein	88	0.38834	0.973921
PD1757		hypothetical protein	94	0.388315	0.934644
PD1659		VacJ family lipoprotein	94	0.388201	0.970503
PD1652		exodeoxyribonuclease V subunit beta	90	0.38813	0.961933
PD0862		16S rRNA (guanine(527)-N(7))-methyltransferase RsmG	94	0.388074	0.954151
PD1360		ABC transporter permease	94	0.388051	0.944845
PD2054		thioredoxin	94	0.388009	0.959041
PD0721		YicC family protein	94	0.387965	0.927599
PD0608		aspartate-semialdehyde dehydrogenase	94	0.387911	0.974131
PD1959		translation elongation factor Ts	94	0.387879	0.952101
PD0698		diaminopimelate epimerase	94	0.387811	0.950313
PD0384		tyrosine-type recombinase/integrase	94	0.387448	0.931595
PD0748		tRNA (adenosine(37)-N6)-threonylcarbamoyltransferase complex dimerization subunit type 1 TsaB	94	0.38742	0.911036
PD1876		tRNA (guanosine(46)-N7)-methyltransferase TrmB	94	0.38732	0.962038
PD1863		cell division protein FtsQ/DivIB	86	0.387265	0.947993
PD0610		tRNA pseudouridine(38-40) synthase TruA	94	0.387204	0.944424
PD1530		hypothetical protein	94	0.387201	0.948578
PD0311		acyl-CoA thioesterase II	94	0.387016	0.942689
PD0177		Xaa-Pro peptidase family protein	94	0.387002	0.972606
PD1043		ketol-acid reductoisomerase	94	0.386912	0.960303
PD0345		glucokinase	94	0.386901	0.936905
PD1896		DUF1684 domain-containing protein	93	0.386893	0.964982
PD1591		Rnf electron transport complex subunit RnfB	94	0.386844	0.962353
PD1705		ATP-dependent DNA helicase RecG	93	0.386661	0.935012
PD1069		uroporphyrinogen-III C-methyltransferase	94	0.386628	0.93496
PD0543		phosphopyruvate hydratase	94	0.386491	0.95494
PD1846		pyruvate kinase	94	0.386473	0.965718
PD1144		glycosyltransferase family 2 protein	94	0.386263	0.942636
PD1886		ketosynthase	94	0.386246	0.938167
PD0212		mannose-1-phosphate guanylyltransferase/mannose-6-phosphate isomerase	94	0.386239	0.948998
PD1524		hypothetical protein	94	0.386196	0.940533
PD1688		cytochrome P450	94	0.386119	0.975183
PD1486		phytoene/squalene synthase family protein	94	0.386069	0.976287
PD1337		3-deoxy-manno-octulosonate cytidylyltransferase	94	0.386023	0.902308
PD1572		3-hydroxyacyl	94	0.386022	0.960881
PD0009		energy transducer TonB	91	0.38596	0.960198
PD1929		PAS domain-containing sensor histidine kinase	93	0.385804	0.935906
PD0280		M23 family metallopeptidase	94	0.385633	0.913455
PD1917		hypothetical protein	92	0.385562	0.943898
PD1739		peroxiredoxin	91	0.385544	0.976024
PD1795		glycosyltransferase family 4 protein	94	0.385356	0.904148
PD0691		Fe-S cluster assembly protein SufD	91	0.385013	0.960671
PD0364		tail fiber domain-containing protein	90	0.38499	0.947
PD1746		riboflavin synthase	94	0.384986	0.91703
PD0572		DNA-3-methyladenine glycosylase	94	0.384971	0.928703
PD0366		baseplate assembly protein	88	0.384968	0.93956
PD1007		hypothetical protein	80	0.384917	0.933267
PD1068		uroporphyrinogen-III synthase	94	0.384856	0.964877
PD0853		SPOR domain-containing protein	94	0.384742	0.932699
PD1949		ABC transporter permease	94	0.384659	0.950471
PD0178		DUF885 family protein	92	0.384573	0.944739
PD1951		DUF4190 domain-containing protein	93	0.384565	0.953047
PD1936		S-methyl-5-thioribose-1-phosphate isomerase	94	0.384525	0.96861
PD0858		SgcJ/EcaC family oxidoreductase	94	0.3845	0.977759
PD1346		hypothetical protein	93	0.384319	0.956202
PD1306		D-hexose-6-phosphate mutarotase	94	0.38431	0.966507
PD1386	yes	Two-component regulatory system: pathogenicity-related genes, EPS synthesis [Regulatory system]	93	0.384293	0.940691
PD2025		N-acetylmuramoyl-L-alanine amidase	94	0.384293	0.964299
PD1931		succinate--CoA ligase subunit alpha	93	0.384158	0.936905
PD0827		phosphoribosylamine--glycine ligase	92	0.383949	0.936642
PD0553		ABC transporter ATP-binding protein	94	0.383784	0.963195
PD1588		16S rRNA (cytidine(1402)-2-O)-methyltransferase	94	0.383701	0.84384
PD1551		DUF4398 domain-containing protein	94	0.383683	0.950786
PD1540		hypothetical protein	94	0.383633	0.975393
PD1805		ABC transporter permease	92	0.383631	0.951154
PD1895		dCTP deaminase	94	0.383608	0.934276
PD0796		hypothetical protein	93	0.383569	0.955203
PD0412		Nudix family hydrolase	92	0.383436	0.944319
PD0839		NAD+ synthase	93	0.38321	0.933277
PD0659		thiol:disulfide interchange protein DsbA/DsbL	94	0.383182	0.951154
PD1078		tyrosine-type recombinase/integrase	91	0.383094	0.944999
PD1560		nucleotidyltransferase family protein	94	0.383081	0.953415
PD0537		S10 family peptidase	93	0.383056	0.974636
PD1630		FtsH protease activity modulator HflK	93	0.383035	0.952521
PD1492		RNA methyltransferase	94	0.383026	0.946107
PD0887		Holliday junction branch migration protein RuvA	94	0.382976	0.96514
PD0449		50S ribosomal protein L5	94	0.382885	0.922814
PD2071		restriction endonuclease subunit S	92	0.382873	0.922499
PD0343		phosphogluconate dehydratase	94	0.382664	0.958883
PD1661		DNA recombination protein RmuC	93	0.382522	0.961407
PD1228		DUF998 domain-containing protein	93	0.382485	0.928861
PD1665		class I SAM-dependent rRNA methyltransferase	94	0.38228	0.949104
PD1971		M48 family metalloprotease	92	0.382251	0.943846
PD0930		phage protein	88	0.382188	0.936327
PD1067		hypothetical protein	94	0.382137	0.96167
PD0494		translational GTPase TypA	91	0.38198	0.948262
PD0588		sulfate ABC transporter substrate-binding protein	93	0.381829	0.967769
PD1398		3-isopropylmalate dehydratase small subunit	94	0.381781	0.962721
PD0800		cell division protein ZapA	94	0.381762	0.94495
PD2035		5-(carboxyamino)imidazole ribonucleotide synthase	94	0.381705	0.964089
PD0298		hypothetical protein	93	0.381536	0.970713
PD1401		NADPH-dependent 7-cyano-7-deazaguanine reductase QueF	93	0.381528	0.956307
PD1547		FkbM family methyltransferase	93	0.3815	0.965403
PD1748		transcriptional regulator NrdR	94	0.381409	0.969189
PD0758		dihydrolipoyl dehydrogenase	92	0.381362	0.959672
PD0727		prolyl aminopeptidase	94	0.381321	0.992376
PD1753		thiol-disulfide oxidoreductase DCC family protein	93	0.381088	0.972922
PD1073		SPOR domain-containing protein	94	0.381067	0.963668
PD0795		Na+/H+ antiporter	94	0.381026	0.955308
PD2000		DNA-directed RNA polymerase subunit beta	93	0.380989	0.966455
PD0803		aminopeptidase P N-terminal domain-containing protein	94	0.380922	0.952311
PD0293		acetylglutamate kinase	93	0.3809	0.950839
PD0385		ParA family protein	94	0.380824	0.971502
PD0584		glutamine--tRNA ligase/YqeY domain fusion protein	93	0.380708	0.957358
PD1580		twin-arginine translocase subunit TatC	94	0.380599	0.979652
PD1974		DUF4019 domain-containing protein	94	0.380397	0.927809
Temecula1_000582		complement resistance protein TraT	92	0.380162	0.929965
PD1216		serine/threonine-protein phosphatase	94	0.380051	0.946107
PD1542		glycosyltransferase	91	0.379934	0.975446
PD0867		carboxylating nicotinate-nucleotide diphosphorylase	92	0.379722	0.97003
PD1690		phosphatase PAP2 family protein	91	0.379718	0.970188
PD0739		PilN domain-containing protein	94	0.379684	0.968032
PD1692		pilus assembly protein PilP	92	0.379563	0.953625
PD0172		anthranilate phosphoribosyltransferase	94	0.379452	0.977601
PD1838		UbiH/UbiF family hydroxylase	93	0.379379	0.967086
PD0894		Tol-Pal system beta propeller repeat protein TolB	94	0.379369	0.907724
PD0620		aminomethyl-transferring glycine dehydrogenase	93	0.379151	0.941725
PD0109		RDD family protein	94	0.379125	0.974131
PD0697		hypothetical protein	84	0.379096	0.979757
PD1164		sugar MFS transporter	89	0.379096	0.925653
PD0661		high frequency lysogenization protein HflD	94	0.379076	0.947474
PD0380		VRR-NUC domain-containing protein	83	0.378796	0.960461
PD0521		hypothetical protein	90	0.378679	0.917906
PD0682		LacI family DNA-binding transcriptional regulator	94	0.378658	0.955518
PD1478		cytochrome c maturation protein CcmE	94	0.378604	0.964194
PD1410		polysaccharide deacetylase family protein	89	0.378562	0.948163
PD2056		NADP-dependent isocitrate dehydrogenase	93	0.378432	0.932068
PD0738		general secretion pathway protein GspK	93	0.378412	0.939376
PD1581		hypothetical protein	92	0.378394	0.905761
PD1338		low molecular weight phosphotyrosine protein phosphatase	94	0.37839	0.935906
PD1359		TonB family protein	94	0.378271	0.926179
PD1331		porphobilinogen synthase	93	0.378264	0.944109
PD1819		VTT domain-containing protein	94	0.37826	0.975814
PD0288		hypothetical protein	94	0.378251	0.992744
PD1850	yes	Peptidase (M20/M25/M40 family) [Hydrolytic enzyme]	91	0.378208	0.942479
PD1092		phage tail assembly protein	89	0.378064	0.9633
PD1341		HigA family addiction module antidote protein	85	0.378037	0.959462
PD0589		sulfate ABC transporter permease subunit CysT	92	0.378001	0.973027
PD1363		dihydrofolate reductase	94	0.37794	0.971029
PD1857		preprotein translocase subunit SecA	94	0.377862	0.966402
PD1563		DUF2066 domain-containing protein	94	0.37786	0.973027
PD0617		DNA helicase RecQ	93	0.377834	0.956932
PD1564		phosphoribosylformylglycinamidine cyclo-ligase	94	0.377683	0.973868
PD0328		1-deoxy-D-xylulose-5-phosphate reductoisomerase	94	0.377607	0.947158
PD0443		30S ribosomal protein S3	93	0.377261	0.900258
PD1308		5-methyltetrahydropteroyltriglutamate-- homocysteine S-methyltransferase	91	0.377226	0.946895
PD0923		replication initiation factor domain-containing protein	80	0.377161	0.950549
PD0192		ribosome maturation factor RimP	93	0.377123	0.965193
PD1669		hypothetical protein	92	0.376989	0.951943
PD1879	yes	Lipase/esterase [Hydrolytic enzyme]	94	0.376803	0.944319
PD0565		hypothetical protein	94	0.37679	0.949945
PD1767		DNA topoisomerase I	94	0.376735	0.962248
PD0673		replication-associated recombination protein A	94	0.376705	0.948946
PD0760		2-oxoglutarate dehydrogenase E1 component	92	0.376671	0.948262
PD0544		cell division protein FtsB	94	0.37659	0.989116
PD0884		DUF2726 domain-containing protein	93	0.376488	0.970188
PD1399		3-isopropylmalate dehydratase large subunit	93	0.376459	0.961933
PD0188		pantoate--beta-alanine ligase	94	0.376413	0.976339
PD0554		ABC transporter permease	94	0.376406	0.961144
PD0677		pteridine reductase	94	0.37617	0.96535
PD1254		FAD-binding oxidoreductase	93	0.37615	0.952048
PD0593		RNA polymerase sigma factor RpoD	94	0.376088	0.940586
PD0546		2-C-methyl-D-erythritol 2,4-cyclodiphosphate synthase	94	0.376038	0.909722
PD2003		50S ribosomal protein L10	94	0.376029	0.896735
PD1803		hypothetical protein	90	0.375847	0.949629
PD1569		dTMP kinase	93	0.375781	0.980966
PD0533		FHA domain-containing protein	93	0.375681	0.958568
PD1297		manganese efflux pump MntP family protein	94	0.37552	0.974762
PD1507		hypothetical protein	92	0.375377	0.95026
PD1444		excinuclease ABC subunit UvrA	88	0.375359	0.991535
PD0092		transcriptional repressor LexA	94	0.375196	0.975393
PD0118		bifunctional phosphopantothenoylcysteine decarboxylase/phosphopantothenate--cysteine ligase CoaBC	94	0.375107	0.964825
PD1366		diacylglycerol kinase	94	0.375033	0.921447
PD1979		NfuA family Fe-S biogenesis protein	94	0.374923	0.973132
PD0560		penicillin-binding protein 2	93	0.374891	0.958673
PD1516		dicarboxylate/amino acid:cation symporter	94	0.374868	0.943425
PD1818		protein-L-isoaspartate(D-aspartate) O-methyltransferase	94	0.374842	0.987697
PD1920		HAMP domain-containing histidine kinase	93	0.374795	0.967243
PD1452	yes	Lipopolysaccharide core biosynthesis protein [Polysaccharide synthesis]	92	0.374783	0.955728
PD1047		2-isopropylmalate synthase	94	0.374544	0.920816
PD1983		Rne/Rng family ribonuclease	93	0.374477	0.9531
PD0265		response regulator transcription factor	94	0.37434	0.964299
PD0670		DNA translocase FtsK 4TM domain-containing protein	94	0.374337	0.976024
PD1921		dephospho-CoA kinase	94	0.37424	0.925128
PD0018		3-deoxy-7-phosphoheptulonate synthase	94	0.374218	0.962721
PD0039		hypothetical protein	94	0.374047	0.945633
PD0485		HAD family phosphatase	94	0.374035	0.945949
PD0685		acetyl-CoA carboxylase, carboxyltransferase subunit beta	93	0.373968	0.958725
PD1678	yes	Two-component regulatory system: pathogenicity-related genes, survival genes [Regulatory system]	94	0.373938	0.939744
PD0378		phage portal protein	89	0.373933	0.950891
PD1800		carbonate dehydratase	94	0.373736	0.969925
PD1734		excinuclease ABC subunit UvrB	94	0.37362	0.96146
PD0999		zinc finger-like domain-containing protein	93	0.373384	0.943793
PD0006		CPBP family intramembrane metalloprotease	92	0.373363	0.977759
PD1447		glutamine-hydrolyzing GMP synthase	94	0.373263	0.958988
PD1806		MetQ/NlpA family ABC transporter substrate-binding protein	94	0.373229	0.984331
PD1003		hypothetical protein	84	0.373136	0.96842
PD0226		M17 family metallopeptidase	94	0.373039	0.961775
Temecula1_000252		hypothetical protein	89	0.372991	0.963259
PD1277		D-alanyl-D-alanine carboxypeptidase	94	0.372913	0.956412
PD2045		DUF3106 domain-containing protein	94	0.372911	0.903675
PD0624		ubiquinol oxidase subunit II	94	0.372701	0.957779
PD1318		serine--tRNA ligase	94	0.372672	0.959514
PD0316		1-acyl-sn-glycerol-3-phosphate acyltransferase	93	0.372261	0.947421
PD0413		methylenetetrahydrofolate reductase	92	0.372218	0.967559
Temecula1_000556		hypothetical protein	91	0.372044	0.991272
PD0396		DNA polymerase I	94	0.371905	0.963458
PD0847		methyl-accepting chemotaxis protein	94	0.371806	0.95494
PD1153		LytTR family DNA-binding domain-containing protein	94	0.371545	0.930491
PD1483		hypothetical protein	83	0.371529	0.965561
PD0497		hypothetical protein	94	0.371263	0.969346
PD0822		gamma carbonic anhydrase family protein	94	0.371251	0.95494
Temecula1_001756		Hpt domain-containing protein	92	0.371139	0.971239
PD1378		SsrA-binding protein SmpB	93	0.371089	0.974341
PD1364		thymidylate synthase	94	0.371065	0.951364
PD1619		ribosome biogenesis GTPase Der	94	0.371036	0.937168
PD0906		helix-turn-helix domain-containing protein	86	0.371035	0.972922
PD0723		RdgB/HAM1 family non-canonical purine NTP pyrophosphatase	94	0.370992	0.929439
PD0799		5-formyltetrahydrofolate cyclo-ligase	94	0.37092	0.978495
PD1947		asparagine--tRNA ligase	94	0.37091	0.974447
PD1804		methionine ABC transporter ATP-binding protein	94	0.370864	0.957621
PD0037		DNA helicase II	93	0.370844	0.945265
PD1698		ribokinase	93	0.370738	0.95026
PD0629		lactoylglutathione lyase	93	0.370698	0.943667
PD1756		outer membrane protein assembly factor BamD	94	0.370645	0.913192
PD0087		Spx/MgsR family RNA polymerase-binding regulatory protein	94	0.370463	0.964667
PD0692		Fe-S cluster assembly ATPase SufC	94	0.37044	0.94658
PD0826		TIGR01666 family membrane protein	93	0.370417	0.977391
PD0791		MBL fold metallo-hydrolase	92	0.370351	0.94679
PD1416		hypothetical protein	93	0.37032	0.927126
PD1487		phosphoglycolate phosphatase	94	0.370269	0.968085
PD1480		DsbE family thiol:disulfide interchange protein	94	0.37024	0.9368
PD1645		GatB/YqeY domain-containing protein	91	0.370054	0.86902
PD0091		nitronate monooxygenase	94	0.370035	0.943951
PD0170		anthranilate synthase component I	94	0.369868	0.923918
PD1473		amidohydrolase	92	0.369689	0.954782
PD0187		3-methyl-2-oxobutanoate hydroxymethyltransferase	93	0.369628	0.922183
PD1980		4a-hydroxytetrahydrobiopterin dehydratase	91	0.36954	0.95782
PD0036		acetyl-CoA carboxylase biotin carboxylase subunit	93	0.369524	0.967138
PD0484		pseudouridine synthase	94	0.369519	0.957884
PD1743		transcription antitermination factor NusB	94	0.369452	0.936747
PD1990		barstar family protein	94	0.369437	0.93864
PD1784		DUF4105 domain-containing protein	89	0.369412	0.933622
PD1116		Bro-N domain-containing protein	84	0.369272	0.977496
PD0098		PLP-dependent cysteine synthase family protein	93	0.369223	0.954414
PD0962		hypothetical protein	94	0.369201	0.953415
PD1874		division/cell wall cluster transcriptional repressor MraZ	94	0.36919	0.986329
PD0996		glycoside hydrolase family protein	94	0.369119	0.95331
Temecula1_001035		hypothetical protein	91	0.369041	0.974137
PD1265		bifunctional histidinol-phosphatase/imidazoleglycerol-phosphate dehydratase HisB	94	0.368853	0.90357
PD0816	yes	CDP-glycerol glycerophosphotransferase family protein [Polysaccharide synthesis]	94	0.368792	0.945896
PD1488		bifunctional 2-polyprenyl-6-hydroxyphenol methylase/3-demethylubiquinol 3-O-methyltransferase UbiG	94	0.3686	0.967348
PD1582		hypothetical protein	82	0.368523	0.948662
PD2098		Bax inhibitor-1/YccA family protein	94	0.368404	0.980651
PD0253		NADH-quinone oxidoreductase subunit NuoF	92	0.368354	0.942689
PD0824	yes	Afimbrial adhesin [Adhesin]	88	0.368343	0.950365
PD1631		oxidoreductase	94	0.368298	0.954046
Absent in Temecula1		ATP-dependent protease ATPase subunit HslU	92	0.368047	0.956727
PD1677		methionine adenosyltransferase	93	0.368014	0.917451
PD0674		fluoride efflux transporter CrcB	94	0.367893	0.93701
PD1449		bifunctional methylenetetrahydrofolate dehydrogenase/methenyltetrahydrofolate cyclohydrolase FolD	93	0.367825	0.966402
PD1541		GtrA family protein	90	0.367809	0.971082
PD0220		DUF1439 domain-containing protein	94	0.367697	0.939534
PD0387		YceI family protein	94	0.367471	0.945528
PD2053		ATP-dependent RNA helicase RhlB	94	0.367466	0.919186
PD0348		folate-binding protein YgfZ	94	0.367273	0.940323
PD0005		DNA topoisomerase (ATP-hydrolyzing) subunit B	94	0.367145	0.957358
PD0377		HK97 family phage prohead protease	90	0.367109	0.953205
PD0221		6-phosphofructokinase	93	0.367078	0.916294
PD0552		MCE family protein	94	0.367037	0.890583
PD1283		TonB-dependent receptor	93	0.367031	0.925601
PD0224		VTT domain-containing protein	94	0.366963	0.919817
PD1992		YdiU family protein	94	0.366957	0.976339
PD1392		acyltransferase family protein	89	0.366941	0.973395
PD0073		hypothetical protein	94	0.366634	0.957096
PD1884		acyltransferase	92	0.366595	0.95621
PD1873		16S rRNA (cytosine(1402)-N(4))-methyltransferase RsmH	92	0.366572	0.945318
PD0756		tRNA threonylcarbamoyladenosine dehydratase	93	0.366552	0.944792
PD0902		ferredoxin--NADP reductase	94	0.366506	0.978758
PD0473		ATP-dependent Clp protease ATP-binding subunit ClpX	94	0.366501	0.936537
PD1152		hydroxymethylbilane synthase	94	0.36644	0.931805
PD0070		ATP-dependent zinc metalloprotease FtsH	89	0.366341	0.955571
PD0389		helix-turn-helix domain-containing protein	92	0.366289	0.955834
PD1770		hypothetical protein	93	0.366257	0.947526
PD0662		tRNA 2-thiouridine(34) synthase MnmA	90	0.36624	0.980546
PD1798		ATP-dependent DNA helicase	91	0.366221	0.900521
PD2051		permease-like cell division protein FtsX	94	0.366143	0.959777
PD1172		hypothetical protein	94	0.366033	0.930911
PD2049		uracil-DNA glycosylase	94	0.366005	0.969346
PD1324		site-specific DNA-methyltransferase	90	0.365935	0.952626
PD0151		SPFH/Band 7/PHB domain protein	90	0.365921	0.946001
PD0419		ribosome-associated protein	94	0.365821	0.945213
PD1674		RNA pyrophosphohydrolase	94	0.365786	0.927862
PD0812		DUF3426 domain-containing protein	94	0.365763	0.948578
Temecula1_000512		hypothetical protein	89	0.365592	0.939376
PD0551		membrane integrity-associated transporter subunit PqiC	94	0.365589	0.93985
PD1345		hypothetical protein	88	0.365583	0.942005
PD0446		30S ribosomal protein S17	94	0.365389	0.939324
PD0690		cysteine desulfurase	94	0.365245	0.932436
PD0347		sn-glycerol-3-phosphate ABC transporter ATP-binding protein UgpC	93	0.365191	0.931437
PD1683		MerC domain-containing protein	94	0.364464	0.961828
PD0802		UPF0149 family protein	93	0.364447	0.949892
PD1505		pyruvate dehydrogenase (acetyl-transferring), homodimeric type	94	0.364376	0.945738
PD0173		indole-3-glycerol phosphate synthase TrpC	94	0.364371	0.973132
PD0153		3(2),5-bisphosphate nucleotidase CysQ	94	0.364293	0.965403
PD0611		phosphoribosylanthranilate isomerase	94	0.363267	0.932121
PD0307		manganese-binding transcriptional regulator MntR	94	0.363245	0.959672
PD1388		glycosyltransferase	93	0.363052	0.989455
PD1005		helix-turn-helix domain-containing protein	83	0.363051	0.959041
PD1083		Hsp33 family molecular chaperone HslO	91	0.363002	0.973132
PD0350		succinate dehydrogenase, cytochrome b556 subunit	94	0.362955	0.983122
PD0218	yes	Serine protease autotransporter [Protease]	94	0.362899	0.957253
PD2062		FAD-dependent oxidoreductase	94	0.362888	0.96372
PD2048		RNA polymerase sigma factor RpoH	94	0.362865	0.946422
PD1941		cell division protein ZipA	94	0.362861	0.930806
PD0656		ribosome biogenesis GTP-binding protein YihA/YsxC	94	0.362858	0.958042
PD1776		cytochrome bc complex cytochrome b subunit	93	0.362822	0.969872
PD0506		GAF domain-containing protein	94	0.362804	0.970766
PD1396		polysaccharide export protein	94	0.362791	0.942584
PD1251		50S ribosomal protein L11 methyltransferase	84	0.362766	0.959429
PD0836		alpha/beta fold hydrolase	91	0.362723	0.952381
PD1654		ABC transporter ATP-binding protein	93	0.362381	0.863242
PD1415		hypothetical protein	93	0.362296	0.903833
PD0227		AI-2E family transporter	94	0.362178	0.950155
PD1465		sugar ABC transporter permease	93	0.361977	0.955466
PD1985		sulfurtransferase	94	0.361965	0.949472
PD0283		RNA polymerase-binding protein DksA	94	0.361891	0.949787
PD1972		glutaredoxin 3	94	0.361742	0.970766
PD0199		helix-turn-helix transcriptional regulator	93	0.361724	0.962459
PD1110		terminase small subunit	88	0.361667	0.930543
PD1472		hypothetical protein	88	0.361557	0.978285
PD0278		gamma-glutamyltransferase	93	0.361434	0.958936
PD0518		alpha-2-macroglobulin family protein	94	0.361274	0.959146
PD1575		M48 family metallopeptidase	94	0.361196	0.937116
PD1370		molecular chaperone DnaK	93	0.361021	0.946107
PD0797		ribose-5-phosphate isomerase RpiA	93	0.360998	0.952942
PD1995		protease HtpX	94	0.36098	0.944424
PD0132		tyrosine--tRNA ligase	94	0.360971	0.948788
PD0801		TIGR02449 family protein	94	0.360875	0.96514
PD0755		cAMP-activated global transcriptional regulator CRP	94	0.360873	0.935065
PD0150		NfeD family protein	94	0.360738	0.922236
PD1443		50S ribosomal protein L21	94	0.360669	0.982071
PD1108		hypothetical protein	87	0.360524	0.954992
PD0687		polysaccharide deacetylase family protein	94	0.360488	0.959935
PD1775		cytochrome c1	94	0.360472	0.978916
PD1070		heme biosynthesis protein HemY	94	0.360406	0.980809
Temecula1_000530		hypothetical protein	89	0.360359	0.967033
PD1566		phosphoribosylglycinamide formyltransferase	94	0.360273	0.954204
PD1382		hypoxanthine-guanine phosphoribosyltransferase	91	0.360248	0.929124
PD0222		adenylate kinase	94	0.360165	0.957989
PD2122		ribonuclease P protein component	94	0.360089	0.965561
PD0540		hypothetical protein	94	0.360033	0.974026
PD1642		dihydroneopterin aldolase	94	0.359814	0.993112
PD1694		PilN domain-containing protein	92	0.359788	0.985541
PD0007		M48 family metallopeptidase	94	0.359759	0.981387
PD0409		endonuclease domain-containing protein	94	0.359662	0.934381
PD1037		GTP-binding protein	94	0.359599	0.953047
PD0878		TatD family hydrolase	94	0.359586	0.980335
PD0355		hypothetical protein	88	0.35946	0.950161
PD0979		hypothetical protein	94	0.359421	0.96188
PD0361		lipid A export permease/ATP-binding protein MsbA	91	0.359353	0.965718
PD0972		DUF3383 domain-containing protein	86	0.358978	0.959096
PD0706		thioredoxin family protein	94	0.358919	0.962353
PD0901		glutathione peroxidase	86	0.358494	0.980598
PD0157		DEAD/DEAH box helicase	94	0.358395	0.92702
PD1807		outer membrane beta-barrel protein	93	0.358374	0.963878
PD0455		50S ribosomal protein L30	94	0.358257	0.930859
PD0879		HNH endonuclease	94	0.358239	0.943057
PD0035		acetyl-CoA carboxylase biotin carboxyl carrier protein	94	0.358236	0.934802
PD0357		lipoprotein-releasing ABC transporter ATP-binding protein LolD	94	0.358189	0.973763
PD0757		glycine zipper 2TM domain-containing protein	93	0.358176	0.976339
PD1765		DNA-processing protein DprA	93	0.357995	0.962774
PD1593		hypothetical protein	92	0.357937	0.934592
PD0798		EVE domain-containing protein	94	0.357827	0.948525
PD1954		DMT family transporter	94	0.357791	0.949261
PD2034		Grx4 family monothiol glutaredoxin	94	0.35773	0.945423
PD1229		co-chaperone YbbN	94	0.357726	0.906041
PD1020		PAS domain-containing sensor histidine kinase	93	0.357677	0.912771
PD1935		DNA gyrase subunit A	92	0.357674	0.970976
PD0507		autotransporter assembly complex protein TamA	94	0.357582	0.977286
PD1916		threonine--tRNA ligase	94	0.357552	0.969767
PD1326		CDP-diacylglycerol--glycerol-3-phosphate 3-phosphatidyltransferase	94	0.357537	0.932541
PD0959		hypothetical protein	83	0.35745	0.952416
PD0442		50S ribosomal protein L22	94	0.357448	0.927967
PD0101		copper resistance protein B	91	0.357199	0.964246
PD0480		ribonucleoside-diphosphate reductase subunit alpha	93	0.35717	0.897208
PD0174		haloacid dehalogenase-like hydrolase	94	0.357063	0.948735
PD0859		peptide-methionine (S)-S-oxide reductase MsrA	94	0.356916	0.926021
PD1128		DUF1566 domain-containing protein	84	0.356673	0.961775
PD0823		GTP cyclohydrolase I FolE	93	0.356503	0.961617
PD1481		cytochrome c-type biogenesis protein CcmH	94	0.356501	0.912771
PD1906		23S rRNA (cytidine(2498)-2-O)-methyltransferase RlmM	93	0.35646	0.938745
PD0175		MarR family transcriptional regulator	94	0.356378	0.973132
PD1518		C40 family peptidase	94	0.356357	0.950103
PD0496		HlyD family efflux transporter periplasmic adaptor subunit	94	0.356354	0.980861
PD0587		hypothetical protein	94	0.356256	0.953783
PD1891		metalloregulator ArsR/SmtB family transcription factor	94	0.356152	0.961092
PD1656		outer membrane lipid asymmetry maintenance protein MlaD	94	0.356109	0.961565
PD1477		heme ABC transporter permease CcmC	94	0.355903	0.983753
PD0900		peptide MFS transporter	94	0.355762	0.926389
PD0504		hypothetical protein	94	0.355659	0.951207
PD0747		LysR family transcriptional regulator	94	0.355465	0.985593
PD1666		TerC family protein	94	0.355443	0.966612
PD0149		glycine cleavage system aminomethyltransferase GcvT	93	0.355282	0.958778
PD1623		type IV pilus biogenesis/stability protein PilW	94	0.355183	0.990536
PD0591		sulfate/molybdate ABC transporter ATP-binding protein	89	0.355121	0.966922
PD1369		molecular chaperone DnaJ	91	0.355105	0.948788
PD1317		MBL fold metallo-hydrolase	94	0.355081	0.948841
PD1939		GNAT family N-acetyltransferase	94	0.354968	0.94516
PD1365		prolipoprotein diacylglyceryl transferase	94	0.354879	0.922919
PD0726		PilZ domain-containing protein	94	0.354862	0.990536
PD0475		HU family DNA-binding protein	94	0.354799	0.947579
PD0924		G5P family DNA-binding protein	82	0.354546	0.947789
PD1892		YeeE/YedE family protein	93	0.354499	0.981913
PD0885		YebC/PmpR family DNA-binding transcriptional regulator	94	0.35448	0.93191
PD1105		hypothetical protein	86	0.354478	0.965312
PD2050		response regulator	94	0.354333	0.9786
PD0246		preprotein translocase subunit SecG	94	0.354263	0.961039
PD1143		beta-ketoacyl synthase chain length factor	90	0.354199	0.963758
PD0696		oligopeptidase B	94	0.354091	0.942741
PD0356		lipoprotein-releasing ABC transporter permease subunit	94	0.353944	0.940481
PD0445		50S ribosomal protein L29	94	0.353784	0.969189
PD1635		proline--tRNA ligase	93	0.353736	0.916873
PD1232		DNA polymerase III subunit delta	94	0.353706	0.984226
PD2005		50S ribosomal protein L11	94	0.353704	0.974972
PD1448		IMP dehydrogenase	93	0.353657	0.978337
PD0457		preprotein translocase subunit SecY	92	0.353566	0.944424
PD1519		peptidylprolyl isomerase	94	0.353511	0.958357
PD1710		disulfide bond formation protein B	94	0.35351	0.919081
PD0849		chemotaxis protein CheB	93	0.353203	0.971818
PD0769		hypothetical protein	80	0.353123	0.953213
PD0607		chorismate synthase	93	0.35305	0.955939
PD0190		glucose-6-phosphate isomerase	93	0.353009	0.967979
PD1170		ABC transporter ATP-binding protein	94	0.352756	0.943688
PD0020		type IV pilus modification protein PilV	93	0.352595	0.949883
PD1389		lipopolysaccharide biosynthesis protein	93	0.352584	0.96146
PD0642		KpsF/GutQ family sugar-phosphate isomerase	94	0.352575	0.975814
PD0786		NAD kinase	93	0.352561	0.928387
PD0532		YbeD family protein	94	0.352531	0.960093
PD0892		protein TolR	94	0.352459	0.948473
Temecula1_000580		hypothetical protein	89	0.352307	0.952214
PD1264		imidazole glycerol phosphate synthase subunit HisH	93	0.352238	0.951943
PD1190,PD1727		DNA polymerase	91	0.352187	0.947316
PD0631		phosphoenolpyruvate--protein phosphotransferase	88	0.352144	0.971344
PD0386		histidine phosphatase family protein	94	0.35201	0.94821
PD0479		DUF475 domain-containing protein	93	0.351936	0.944634
PD0228		hypothetical protein	93	0.351782	0.945528
PD0025		orotidine-5-phosphate decarboxylase	93	0.351776	0.958778
PD0354		succinate dehydrogenase assembly factor 2	94	0.351743	0.969504
PD1812		O-succinylhomoserine (thiol)-lyase	93	0.351701	0.953888
PD0144		glycosyltransferase family 2 protein	94	0.351675	0.952994
Temecula1_001049		hypothetical protein	94	0.351531	0.945423
PD0003		DNA replication/repair protein RecF	94	0.351489	0.979389
PD1470		SMC-Scp complex subunit ScpB	86	0.351349	0.955728
PD0597		pimeloyl-ACP methyl ester esterase BioH	94	0.351215	0.973395
PD2047		DEAD/DEAH box helicase family protein	94	0.35108	0.968558
PD0559		rod shape-determining protein MreD	94	0.35107	0.952626
PD0499		peptidase domain-containing ABC transporter	92	0.350669	0.975814
PD0520		AraC family transcriptional regulator	93	0.350592	0.966297
PD0082		ribosome maturation factor RimM	94	0.350473	0.885746
PD0709		sirC regulator SirB	94	0.350454	0.950418
PD1154		sensor histidine kinase	93	0.350325	0.95168
PD0001		chromosomal replication initiator protein DnaA	94	0.350281	0.962669
PD0657	yes	Putative extracellular serine protease [Protease]	80	0.350112	0.962537
PD1225		YbhB/YbcL family Raf kinase inhibitor-like protein	94	0.350086	0.96493
Temecula1_000201		hypothetical protein	92	0.350072	0.939482
PD1825		peptide-methionine (R)-S-oxide reductase MsrB	94	0.350026	0.959356
PD0330		isoprenyl transferase	94	0.349907	0.945791
Temecula1_001552		heme exporter protein CcmD	94	0.34985	0.956675
PD0198		polyribonucleotide nucleotidyltransferase	94	0.349809	0.956885
PD0524		phosphoenolpyruvate synthase	94	0.349625	0.947368
PD0522		oligoribonuclease	94	0.349544	0.924076
PD0766		hypothetical protein	92	0.349355	0.933067
PD1712		23S rRNA (pseudouridine(1915)-N(3))-methyltransferase RlmH	94	0.349311	0.958831
PD0392		NAD(P)H:quinone oxidoreductase	94	0.349299	0.964141
PD0527		8-oxo-dGTP diphosphatase	93	0.349277	0.9317
PD0452		50S ribosomal protein L6	94	0.348829	0.90194
PD0500		ABC transporter permease	92	0.348788	0.969662
PD0669		thioredoxin-disulfide reductase	93	0.348778	0.963037
PD0843	yes	Iron and vitamin B12 transport [Membrane protein]	94	0.348767	0.973816
PD0342		bifunctional 4-hydroxy-2-oxoglutarate aldolase/2-dehydro-3-deoxy-phosphogluconate aldolase	94	0.348711	0.911247
PD1330		hypothetical protein	88	0.348584	0.949051
PD2018		4-(cytidine 5-diphospho)-2-C-methyl-D-erythritol kinase	94	0.348383	0.976182
PD1301		oligopeptide transporter, OPT family	94	0.348081	0.946843
PD1255		phosphoglycerate dehydrogenase	94	0.348007	0.956412
PD0941		hypothetical protein	88	0.347993	0.957621
PD0034		type II 3-dehydroquinate dehydratase	94	0.347971	0.942058
Absent in Temecula2		recombinase family protein	83	0.347794	0.966349
PD2024		alpha/beta hydrolase	94	0.347734	0.940481
PD0263		CitMHS family transporter	93	0.347598	0.953047
PD0351		succinate dehydrogenase, hydrophobic membrane anchor protein	94	0.347507	0.958515
PD0596		hypothetical protein	87	0.347506	0.967532
PD0948		peptidase S41	91	0.347305	0.946632
PD0043		biotin synthase BioB	94	0.347035	0.949629
PD1025		P-II family nitrogen regulator	94	0.34703	0.96535
PD1051		glycosyltransferase family 39 protein	93	0.347	0.981574
PD1224		tetratricopeptide repeat protein	94	0.346883	0.947736
PD1236		septal ring lytic transglycosylase RlpA family protein	94	0.346819	0.94027
PD2052		cell division ATP-binding protein FtsE	94	0.346616	0.960986
PD0324		3-hydroxyacyl-ACP dehydratase FabZ	94	0.346434	0.964299
PD1033		thioredoxin family protein	94	0.346334	0.916978
PD1952		quinone-dependent dihydroorotate dehydrogenase	93	0.346147	0.944109
PD0586		copper homeostasis protein CutC	90	0.346058	0.881171
PD0890		acyl-CoA thioesterase	94	0.345967	0.9633
PD0268		response regulator transcription factor	93	0.34595	0.977969
PD1093		phage major tail tube protein	89	0.345937	0.942479
PD0196		tRNA pseudouridine(55) synthase TruB	92	0.345929	0.900363
PD0582		shikimate kinase	94	0.345767	0.96861
PD0460		30S ribosomal protein S4	93	0.34571	0.930859
PD0774		hypothetical protein	93	0.345648	0.94658
Temecula1_001190		hypothetical protein	86	0.345578	0.954767
PD1680		hypothetical protein	85	0.345304	0.917527
PD0163		CopD family protein	94	0.345118	0.984805
Temecula1_000792		hypothetical protein	94	0.344811	0.904254
Temecula1_001480		hypothetical protein	94	0.344765	0.946159
PD0309		arginyltransferase	94	0.344589	0.95862
PD0744	yes	Afimbrial adhesin [Adhesin]	88	0.344541	0.953205
PD1897		DNA mismatch repair endonuclease MutL	91	0.344537	0.953257
PD1501		beta-ketoacyl-ACP synthase II	93	0.344462	0.970293
PD0125		peptidase	92	0.344443	0.958095
PD0640		LPS export ABC transporter periplasmic protein LptC	94	0.344434	0.960671
PD1706		RidA family protein	94	0.344332	0.98838
PD2013		redox-regulated ATPase YchF	87	0.344326	0.96051
PD1685		ATP-dependent chaperone ClpB	90	0.343757	0.944477
Temecula1_001736		hypothetical protein	93	0.343662	0.911667
PD1774		glutathione S-transferase N-terminal domain-containing protein	93	0.343379	0.957253
PD0736		prepilin-type N-terminal cleavage/methylation domain-containing protein	94	0.342955	0.958936
PD0863		4-phosphopantetheinyl transferase superfamily protein	94	0.342794	0.974341
PD0621		cytochrome o ubiquinol oxidase subunit IV	94	0.342753	0.968085
PD0547		Smr/MutS family protein	94	0.342721	0.928282
PD1198		TonB-dependent receptor	91	0.342704	0.934013
PD0071		RlmE family RNA methyltransferase	94	0.342575	0.975971
PD0495		DUF2127 domain-containing protein	94	0.342473	0.939902
PD1274		aspartate carbamoyltransferase catalytic subunit	94	0.342461	0.934907
PD0686		phosphoglucosamine mutase	92	0.342454	0.972396
PD0707		MarR family winged helix-turn-helix transcriptional regulator	94	0.342418	0.955255
PD0285		MFS transporter	94	0.342415	0.911404
PD0492		malate dehydrogenase	93	0.342263	0.89521
PD0281		dihydroorotase	94	0.342105	0.975288
PD0353		succinate dehydrogenase iron-sulfur subunit	94	0.341942	0.964877
PD1695		type IV pilus assembly protein PilM	92	0.341928	0.937957
PD0737		type II secretion system protein J	94	0.34173	0.965193
PD0732	yes	Type II secretion system: ATPase [Secretion system]	94	0.341708	0.966139
PD2036		5-(carboxyamino)imidazole ribonucleotide mutase	94	0.341571	0.973185
PD1234		ribosome silencing factor	94	0.341538	0.951154
PD0864		exodeoxyribonuclease III	94	0.341503	0.990483
PD0416		ribonuclease G	94	0.341319	0.967348
PD0889		Holliday junction branch migration DNA helicase RuvB	94	0.341099	0.955045
PD0509		methylisocitrate lyase	93	0.341089	0.948773
PD2058		murein hydrolase activator EnvC	93	0.341008	0.959146
PD1828		glycoside hydrolase family 2 protein	90	0.340826	0.972028
PD0667		leucyl/phenylalanyl-tRNA--protein transferase	94	0.340632	0.916242
PD1214		hypothetical protein	94	0.340628	0.982281
PD0089		asparagine synthase B	94	0.340511	0.919449
Temecula1_001767		hypothetical protein	93	0.340501	0.940481
PD0580		uroporphyrinogen decarboxylase	94	0.340209	0.972554
PD1646		YihY/virulence factor BrkB family protein	94	0.340197	0.962248
PD1592		hypothetical protein	93	0.340091	0.909617
PD0581		3-dehydroquinate synthase	90	0.340031	0.962091
PD1262		imidazole glycerol phosphate synthase subunit HisF	94	0.340013	0.981597
PD1859		DUF721 domain-containing protein	93	0.339753	0.938693
PD1769		acyl-ACP--UDP-N- acetylglucosamine O-acyltransferase	88	0.339504	0.958357
PD1504		ACP S-malonyltransferase	94	0.339455	0.948788
PD1671	yes	Two-component regulatory system: pathogenicity-related genes [Regulatory system]	94	0.339438	0.935643
PD0719		DNA-directed RNA polymerase subunit omega	94	0.339225	0.958357
PD0414		SIMPL domain-containing protein	93	0.339213	0.973027
Temecula1_001060		hypothetical protein	84	0.33912	0.946642
PD2055		transcription termination factor Rho	93	0.33889	0.91519
Temecula1_001906		hypothetical protein	80	0.338855	0.877544
PD1768		Sua5/YciO/YrdC/YwlC family protein	93	0.338504	0.920553
PD1997		elongation factor G	94	0.338277	0.888427
PD0548		SMP-30/gluconolactonase/LRE family protein	94	0.338265	0.952258
PD0700		tyrosine recombinase XerC	88	0.338129	0.955781
PD1735		Tfp pilus assembly protein FimT/FimU	94	0.338086	0.961144
PD0122		orotate phosphoribosyltransferase	94	0.337979	0.977128
PD1368		prephenate dehydrogenase	94	0.337928	0.916399
PD0541		CTP synthase	94	0.337915	0.961092
PD0731	yes	Afimbrial adhesin: cell surface attachment, biofilm formation [Adhesin]	92	0.337869	0.954151
PD0146		glycine zipper 2TM domain-containing protein	94	0.337861	0.957358
Temecula1_001347		hypothetical protein	92	0.337636	0.920185
PD0291		argininosuccinate synthase	93	0.337581	0.945108
PD0441		30S ribosomal protein S19	94	0.337577	0.988012
PD0209		glucose-1-phosphate thymidylyltransferase RfbA	93	0.33753	0.958883
PD0088		succinyl-diaminopimelate desuccinylase	93	0.337154	0.941006
PD0204		DMT family transporter	92	0.33704	0.959777
PD0899		deoxyribonuclease V	94	0.336898	0.982912
PD0491		glutathione S-transferase N-terminal domain-containing protein	90	0.336842	0.944999
PD1982		RluA family pseudouridine synthase	92	0.336798	0.971029
PD0334		DUF1820 family protein	94	0.336786	0.967348
PD1799		D-alanyl-D-alanine carboxypeptidase family protein	94	0.33678	0.920553
PD1040		organic hydroperoxide resistance protein	94	0.33672	0.970293
PD2057		S41 family peptidase	94	0.336707	0.938115
PD1860		UDP-3-O-acyl-N-acetylglucosamine deacetylase	94	0.336476	0.923971
PD0349		DUF1674 domain-containing protein	94	0.336452	0.990431
PD0417		TIGR02099 family protein	91	0.336431	0.947316
PD1464		carbohydrate ABC transporter permease	92	0.336395	0.965245
PD1663		ABC transporter permease subunit	93	0.336324	0.934381
PD0158		6-carboxytetrahydropterin synthase QueD	94	0.336267	0.976024
PD1269		helix-turn-helix domain-containing protein	94	0.336246	0.942952
PD1221		EexN family lipoprotein	94	0.33623	0.975235
PD0121		hypothetical protein	94	0.336169	0.973605
PD0282		membrane protein insertion efficiency factor YidD	94	0.336017	0.948735
PD1867		putative lipid II flippase FtsW	93	0.335685	0.918765
PD0104		DNA polymerase III subunit chi	94	0.335538	0.944582
PD2019		lipoprotein insertase outer membrane protein LolB	94	0.335328	0.956307
PD0534		phasin family protein	94	0.33511	0.958305
PD1736		hypothetical protein	94	0.334714	0.932278
Temecula1_001681		hypothetical protein	83	0.334714	0.959207
PD0093		recombinase RecA	94	0.334631	0.964982
PD2033		YhgN family NAAT transporter	94	0.334588	0.968715
PD1174		DUF2612 domain-containing protein	92	0.334528	0.963405
PD0622		cytochrome o ubiquinol oxidase subunit III	94	0.334397	0.9684
PD1253		elongation factor P-like protein YeiP	93	0.333844	0.977707
PD2001		DNA-directed RNA polymerase subunit beta	93	0.333587	0.975814
PD1549		YdcH family protein	94	0.333331	0.984594
PD0558		rod shape-determining protein MreC	94	0.3331	0.936695
PD0418		metalloprotease TldD	92	0.332982	0.991219
PD1802		polysaccharide deacetylase family protein	94	0.332903	0.952311
PD0482		flavodoxin	94	0.332739	0.975971
PD1219		hypothetical protein	94	0.33265	0.957937
PD1063		Ax21 family protein	94	0.332643	0.960723
PD1794		hypothetical protein	93	0.332413	0.947053
PD1624		23S rRNA (adenine(2503)-C(2))-methyltransferase RlmN	94	0.332149	0.963563
PD1693		type 4a pilus biogenesis protein PilO	92	0.332125	0.921289
PD0897		7-carboxy-7-deazaguanine synthase QueE	94	0.331777	0.989064
PD1958		response regulator transcription factor	94	0.331664	0.961512
PD1220		hydroxyacylglutathione hydrolase	92	0.33159	0.951259
PD1091		phage tail tape measure protein	86	0.331426	0.941112
PD0750		citrate synthase	94	0.331192	0.943688
PD0490		cardiolipin synthase	93	0.330891	0.919396
PD0130		anhydro-N-acetylmuramic acid kinase	92	0.33081	0.955413
PD0337		UMP kinase	93	0.330503	0.957832
PD1780		PhoH family protein	94	0.33047	0.925233
PD0429		F0F1 ATP synthase subunit gamma	93	0.330426	0.972817
PD0120		phosphomannomutase/phosphoglucomutase	93	0.330356	0.943057
PD0526		DUF1249 domain-containing protein	94	0.330328	0.924286
PD0807		hypothetical protein	94	0.330301	0.971397
PD0183		protein translocase subunit SecF	90	0.329719	0.961144
PD1292		DNA repair protein RecO	94	0.329404	0.94006
PD0338		hypothetical protein	89	0.329377	0.980651
PD0040		pyridoxine 5-phosphate synthase	94	0.329248	0.965824
PD1561		DnaA regulatory inactivator Hda	94	0.329105	0.940375
PD1525		FKBP-type peptidyl-prolyl cis-trans isomerase	94	0.328992	0.977444
PD0860		dicarboxylate/amino acid:cation symporter	92	0.328912	0.955676
PD2004		50S ribosomal protein L1	94	0.32887	0.955886
PD0714		phosphoadenylyl-sulfate reductase	94	0.328866	0.958936
PD1702	yes	Lipase/esterase [Hydrolytic enzyme]	91	0.32881	0.950786
PD0002		DNA polymerase III subunit beta	94	0.32862	0.952837
PD0660		endonuclease/exonuclease/phosphatase family protein	94	0.328292	0.931122
PD0929		hypothetical protein	94	0.328194	0.942268
PD1634		H-NS histone family protein	94	0.328166	0.982071
PD1276		YqgE/AlgH family protein	94	0.328135	0.974289
PD0415		Maf-like protein	94	0.328133	0.949682
PD0804		NUDIX hydrolase	93	0.328007	0.91987
PD1064		NAD(P)-dependent glycerol-3-phosphate dehydrogenase	91	0.328007	0.94679
PD1361		ATP-binding cassette domain-containing protein	94	0.327688	0.95189
PD0189		aspartate 1-decarboxylase	94	0.327591	0.970451
PD1082		monofunctional biosynthetic peptidoglycan transglycosylase	94	0.327478	0.960881
PD2007		preprotein translocase subunit SecE	94	0.327165	0.933277
PD0895		peptidoglycan-associated lipoprotein Pal	94	0.327069	0.972922
PD0486		DUF1415 domain-containing protein	94	0.327003	0.935012
PD0672		outer membrane lipoprotein carrier protein LolA	94	0.327002	0.99001
PD0535		DUF445 domain-containing protein	94	0.326678	0.965561
PD0825		regulatory signaling modulator protein AmpE	93	0.326336	0.944634
PD1453		lipopolysaccharide assembly protein LapB	93	0.325869	0.968347
PD0141		3-oxoacyl-ACP reductase FabG	92	0.325636	0.954361
PD1054		DUF3488 and transglutaminase-like domain-containing protein	92	0.325413	0.942446
PD0462		50S ribosomal protein L17	93	0.32512	0.9368
PD0259		NADH-quinone oxidoreductase subunit L	94	0.324899	0.947158
PD1278		catalase/peroxidase HPI	93	0.324864	0.921079
PD0231		Do family serine endopeptidase	94	0.324861	0.9419
PD0193		transcription termination factor NusA	94	0.324714	0.967191
PD1629		protease modulator HflC	94	0.324604	0.962564
PD0493		peptidylprolyl isomerase	93	0.324242	0.977444
PD0402		single-stranded-DNA-specific exonuclease RecJ	94	0.324101	0.959251
PD1387		WecB/TagA/CpsF family glycosyltransferase	94	0.323877	0.917556
PD1672		bacterioferritin	94	0.323758	0.945738
PD1627		adenylosuccinate synthase	93	0.323726	0.947
PD1909		MerR family transcriptional regulator	94	0.323696	0.930543
PD0310		pathogenicity	93	0.322836	0.950628
PD1222		hypothetical protein	94	0.322825	0.938009
PD0710		DUF192 domain-containing protein	94	0.322626	0.987328
PD0181		preprotein translocase subunit YajC	93	0.322457	0.976602
PD1271		threonine synthase	94	0.322406	0.928545
PD1913		50S ribosomal protein L20	94	0.321969	0.954361
PD1682		TonB-dependent receptor	94	0.321887	0.931542
PD1096		phage tail protein I	89	0.321886	0.97513
PD1151		DUF481 domain-containing protein	91	0.321834	0.92865
PD0971		DUF3277 domain-containing protein	81	0.321821	0.95193
PD1179		hypothetical protein	93	0.321344	0.954729
PD0148		glycine cleavage system protein GcvH	94	0.321338	0.918134
PD1217		DNA polymerase III subunit epsilon	94	0.321248	0.968453
PD1356		3-phosphoshikimate 1-carboxyvinyltransferase	94	0.321129	0.955676
PD0472		ATP-dependent Clp endopeptidase proteolytic subunit ClpP	93	0.320824	0.98165
PD0458		30S ribosomal protein S13	94	0.320529	0.979074
PD0888		potassium transporter Kup	94	0.320503	0.951575
PD1112		phage holin family protein	81	0.32046	0.948757
PD1181		hypothetical protein	91	0.31982	0.956675
PD1231		hypothetical protein	93	0.319707	0.980546
PD0333		rhomboid family intramembrane serine protease	94	0.319506	0.914875
PD0592		lauroyl acyltransferase	94	0.319476	0.95168
PD0643		BolA family transcriptional regulator	93	0.319411	0.936958
PD0208		dTDP-glucose 4,6-dehydratase	93	0.319327	0.972133
PD0568		septum site-determining protein MinC	94	0.319256	0.86503
PD0837		YkgJ family cysteine cluster protein	94	0.319111	0.979126
PD2016		ribose-phosphate diphosphokinase	90	0.319041	0.970871
PD1513		exodeoxyribonuclease VII small subunit	94	0.318768	0.962143
PD0645		EF-hand domain-containing protein	94	0.318699	0.939587
PD1290		ribonuclease III	94	0.318409	0.976077
PD2061	yes	endo-1,4-beta-glucanase [Hydrolytic enzyme]	94	0.318396	0.935854
PD1658		lipid asymmetry maintenance protein MlaB	94	0.318302	0.983753
PD0143		hemolysin III family protein	94	0.317684	0.986382
PD1772		SDR family oxidoreductase	94	0.317619	0.980073
PD1998		30S ribosomal protein S7	94	0.317499	0.983385
PD1312		lipid-A-disaccharide synthase N-terminal domain-containing protein	94	0.317249	0.974131
PD0745		peroxiredoxin	94	0.317219	0.982176
PD1237		rhomboid family intramembrane serine protease	93	0.317124	0.952837
PD2002		50S ribosomal protein L7/L12	93	0.317034	0.983963
PD0451		30S ribosomal protein S8	94	0.316664	0.974289
PD0569		GNAT family N-acetyltransferase	94	0.316336	0.976024
PD0777		lipid A hydroxylase LpxO	93	0.316162	0.971712
PD0147		histidine biosynthesis protein HisIE	94	0.316009	0.964509
PD1201		Kef family K(+) transporter	94	0.315719	0.937589
PD0236		bifunctional aconitate hydratase 2/2-methylisocitrate dehydratase	94	0.31559	0.961512
PD0448		50S ribosomal protein L24	94	0.315578	0.922604
PD0855	yes	VirK protein [Pathogenesis]	94	0.315473	0.939061
PD0428		F0F1 ATP synthase subunit beta	94	0.315467	0.96146
PD1862		cell division protein FtsA	93	0.315272	0.85851
PD1986		response regulator	94	0.314982	0.970608
PD0998		BrnT family toxin	94	0.314841	0.944003
PD0782		carbonate dehydratase	91	0.314668	0.941336
PD1235		lytic murein transglycosylase B	94	0.314317	0.920606
PD0615		LLM class flavin-dependent oxidoreductase	94	0.31403	0.936485
PD0230		hypothetical protein	93	0.313945	0.992902
PD0454		30S ribosomal protein S5	94	0.31388	0.989116
PD0886		crossover junction endodeoxyribonuclease RuvC	94	0.31375	0.941585
PD0574		cytochrome b	94	0.313642	0.959304
Temecula1_000710		hypothetical protein	94	0.313415	0.951102
PD0905		histidine phosphatase family protein	94	0.313274	0.965929
PD1267		histidinol dehydrogenase	93	0.312949	0.938588
PD1218		ribonuclease HI	94	0.312753	0.948315
PD1010		hypothetical protein	91	0.312486	0.967506
PD0689		non-heme iron oxygenase ferredoxin subunit	94	0.311935	0.983332
PD1053		DUF58 domain-containing protein	93	0.311823	0.967477
PD1454		LapA family protein	93	0.311804	0.985961
PD0119		dUTP diphosphatase	94	0.311732	0.930017
PD0195		30S ribosome-binding factor RbfA	94	0.31157	0.973185
PD2014		aminoacyl-tRNA hydrolase	94	0.311497	0.957621
PD0880		hypothetical protein	94	0.311373	0.977233
PD0272		NADP-dependent malic enzyme	93	0.310853	0.960408
PD0898		2,3-diphosphoglycerate-dependent phosphoglycerate mutase	94	0.310806	0.97145
PD0788		cupin domain-containing protein	93	0.310731	0.977864
PD1291		GTPase Era	94	0.310699	0.989326
PD1887		acyl carrier protein	94	0.310535	0.899364
PD0831		DUF4156 domain-containing protein	94	0.310177	0.980388
PD0229		hypothetical protein	94	0.310007	0.997581
PD1975		methylated-DNA-	94	0.309985	0.909196
PD0459		30S ribosomal protein S11	94	0.309748	0.997266
PD0805		nitroreductase	93	0.309462	0.968347
PD1849		transcriptional repressor	94	0.309331	0.928755
PD1797		hypothetical protein	94	0.309257	0.89174
PD1610		type IV pilin protein	94	0.309132	0.967716
PD0456		50S ribosomal protein L15	91	0.308944	0.991167
PD1577		ligand-binding protein SH3	94	0.308774	0.960355
PD0225		phosphotransferase	93	0.308676	0.933844
PD1372		heat-inducible transcriptional repressor HrcA	91	0.307786	0.935223
PD1450		UTP--glucose-1-phosphate uridylyltransferase GalU	93	0.307578	0.944003
PD0809		putative Fe-S cluster assembly protein SufT	94	0.307554	0.989484
PD0701		ATP-dependent protease subunit HslV	94	0.307546	0.934749
PD0395		DUF2782 domain-containing protein	94	0.307306	0.989484
PD1273		bifunctional aspartate kinase/homoserine dehydrogenase I	94	0.306915	0.914191
PD1621		YfgM family protein	94	0.306233	0.943057
PD1644		30S ribosomal protein S21	94	0.305412	0.986224
PD0614		DNA repair protein RadA	93	0.303549	0.967191
PD0010		TonB-system energizer ExbB	94	0.303371	0.970871
PD1332		VOC family protein	83	0.30327	0.973973
PD0401		phosphoglycerate mutase	93	0.30308	0.944739
PD0742		type II secretion system secretin GspD	94	0.302969	0.950208
PD0234		aconitate hydratase AcnA	94	0.302673	0.951995
PD0166		phosphoribosylaminoimidazolesuccinocarboxamide synthase	93	0.302364	0.958515
PD1854		DUF2076 domain-containing protein	94	0.301941	0.954204
PD0171		aminodeoxychorismate/anthranilate synthase component II	94	0.301848	0.934119
PD1157		beta-lactamase family protein	94	0.301396	0.950733
PD1458		type B 50S ribosomal protein L36	93	0.301382	0.993007
PD1915		translation initiation factor IF-3	94	0.301317	0.979915
PD1786		hypothetical protein	94	0.301244	0.94516
PD1084		hypothetical protein	94	0.30092	0.941953
PD0623		cytochrome o ubiquinol oxidase subunit I	93	0.300664	0.96982
PD1861		cell division protein FtsZ	92	0.300653	0.938956
PD1612		fimbrial protein	94	0.300033	0.952048
PD0027		large-conductance mechanosensitive channel protein MscL	93	0.299771	0.919975
PD1558		helix-hairpin-helix domain-containing protein	94	0.299358	0.979021
PD1275		Holliday junction resolvase RuvX	93	0.298843	0.967033
PD0498		hypothetical protein	93	0.298195	0.974499
PD1538		chaperonin GroEL	93	0.297592	0.945738
PD1640	yes	Beta-glucosidase [Hydrolytic enzyme]	93	0.297482	0.988065
PD1555		DUF2271 domain-containing protein	94	0.297057	0.948262
PD1943		50S ribosomal protein L9	93	0.296954	0.956412
PD1930		ADP-forming succinate--CoA ligase subunit beta	94	0.29592	0.947631
PD0152		nucleoside triphosphate pyrophosphohydrolase	92	0.295625	0.957201
PD0011		biopolymer transporter ExbD	94	0.295368	0.974289
PD0255		NADH-quinone oxidoreductase subunit NuoH	93	0.295051	0.959199
PD0026		aspartate/tyrosine/aromatic aminotransferase	93	0.294474	0.975288
PD1057		recombination mediator RecR	93	0.294091	0.965613
PD0754		adenosylmethionine decarboxylase	94	0.29351	0.833535
Temecula1_000228		hypothetical protein	94	0.292903	0.980546
PD0249		NADH-quinone oxidoreductase subunit B	94	0.292786	0.93822
PD1397		3-isopropylmalate dehydrogenase	94	0.291623	0.956202
PD0275		pantetheine-phosphate adenylyltransferase	94	0.290999	0.990168
PD1371		nucleotide exchange factor GrpE	94	0.29094	0.991377
PD0277		YfhL family 4Fe-4S dicluster ferredoxin	94	0.290537	0.968505
PD1883		fatty acyl CoA synthetase	94	0.290481	0.95331
PD1877		thiazole synthase	94	0.290283	0.941374
PD0693		Fe-S cluster assembly protein SufB	94	0.289819	0.982807
PD1469		segregation/condensation protein A	92	0.289785	0.934697
PD2059		M28 family peptidase	93	0.289604	0.94067
PD0323		acyl-ACP--UDP-N-acetylglucosamine O-acyltransferase	94	0.288899	0.938851
PD0613		tryptophan synthase subunit alpha	94	0.288631	0.961407
PD1751		energy-dependent translational throttle protein EttA	94	0.288528	0.959777
PD1968		polyphosphate kinase 1	93	0.288262	0.957779
PD0306		tRNA adenosine(34) deaminase TadA	93	0.288224	0.958673
PD1578		twin-arginine translocase TatA/TatE family subunit	93	0.286826	0.962984
PD1963		protein-L-isoaspartate O-methyltransferase	94	0.286576	0.978653
PD0618		DNA starvation/stationary phase protection protein	94	0.285406	0.97024
PD0081		30S ribosomal protein S16	94	0.284524	0.987749
PD0749		type B 50S ribosomal protein L31	94	0.284224	0.919186
PD0438		50S ribosomal protein L4	94	0.28372	0.955728
PD0694		SUF system Fe-S cluster assembly regulator	94	0.283608	0.988853
PD0327		RIP metalloprotease RseP	93	0.283459	0.942373
PD1165		DUF2058 domain-containing protein	94	0.283123	0.944424
PD0850		chemotaxis protein CheW	94	0.282161	0.936064
PD1763		peptide deformylase	94	0.28171	0.904254
PD1148		PilT/PilU family type 4a pilus ATPase	94	0.280868	0.956938
PD1357		prephenate dehydratase	93	0.2808	0.946422
PD0367		GPW/gp25 family protein	89	0.279967	0.959514
PD1817		5/3-nucleotidase SurE	94	0.279947	0.96535
PD1781		rRNA maturation RNase YbeY	94	0.279553	0.951154
PD0206		electron transfer flavoprotein subunit alpha/FixB family protein	94	0.279384	0.915137
PD0400		transcription elongation factor GreA	94	0.279008	0.962248
PD0154		ADP compounds hydrolase NudE	94	0.27884	0.996793
PD0632		HPr family phosphocarrier protein	94	0.278642	0.955728
PD1845		fructose-bisphosphate aldolase class I	94	0.277144	0.978863
PD0722		ribonuclease PH	93	0.276649	0.974131
Temecula1_001790		hypothetical protein	84	0.276334	0.955045
PD1701		replicative DNA helicase	93	0.275431	0.954887
PD1468		BolA family transcriptional regulator	93	0.27463	0.943793
PD1967		exopolyphosphatase	94	0.274298	0.948473
PD1166		SlyX family protein	94	0.274257	0.970503
PD1960		30S ribosomal protein S2	94	0.274107	0.94169
PD1266		histidinol-phosphate transaminase	92	0.273593	0.949209
PD1288		signal peptidase I	93	0.272873	0.981282
PD1878		sulfur carrier protein ThiS	94	0.27244	0.933645
PD0276		hypothetical protein	94	0.272341	0.934802
PD1455		integration host factor subunit beta	92	0.271716	0.982406
PD1868		phospho-N-acetylmuramoyl-pentapeptide- transferase	92	0.271508	0.950944
PD1574		recombination-associated protein RdgC	93	0.271171	0.975709
PD0063		CinA family protein	93	0.269871	0.971344
PD0997		BrnA antitoxin family protein	94	0.269641	0.987644
PD0883		oxidative damage protection protein	94	0.268996	0.996898
PD2006		transcription termination/antitermination protein NusG	94	0.268916	0.988801
PD1923		type II secretion system F family protein	92	0.268063	0.981229
Temecula1_000513		hypothetical protein	93	0.267901	0.95515
PD0463		accessory factor UbiK family protein	94	0.267355	0.995268
PD0840		glycine--tRNA ligase subunit alpha	93	0.267232	0.864872
PD1503		3-oxoacyl-ACP reductase FabG	93	0.266615	0.959514
PD1953		UDP-N-acetylmuramate dehydrogenase	94	0.266055	0.983227
PD1048		ketoacyl-ACP synthase III	93	0.265918	0.962511
PD1055		Slp/YeaY family lipoprotein	94	0.265401	0.961354
PD1686		rubredoxin	93	0.265057	0.967477
PD0397		4-hydroxy-tetrahydrodipicolinate reductase	94	0.264678	0.955203
PD1376		RnfH family protein	94	0.264495	0.996214
PD0562		tRNA preQ1(34) S-adenosylmethionine ribosyltransferase-isomerase QueA	94	0.264409	0.968295
PD1970		phosphate regulon transcriptional regulator PhoB	93	0.263442	0.927336
PD0197		30S ribosomal protein S15	94	0.263363	1
PD0447		50S ribosomal protein L14	94	0.263363	1
PD0453		50S ribosomal protein L18	94	0.263363	1
PD1875		SLC13 family permease	90	0.26303	0.966928
PD1204		phosphate ABC transporter permease PstA	94	0.262643	0.974815
PD1545		GDP-mannose 4,6-dehydratase	94	0.262483	0.993743
PD1639		ribosomal protein S18-alanine N-acetyltransferase	94	0.262244	0.954572
PD2009		elongation factor Tu	91	0.26223	0.955728
PD1885		beta-hydroxyacyl-ACP dehydratase	94	0.261759	0.942479
PD1643		tRNA (adenosine(37)-N6)-threonylcarbamoyltransferase complex transferase subunit TsaD	94	0.261174	0.974762
PD0808		hypothetical protein	94	0.261035	0.954519
PD0139		inner membrane protein YpjD	93	0.260288	0.972133
PD1202		phosphate ABC transporter substrate-binding protein PstS	94	0.259925	0.966665
PD1636		DUF4124 domain-containing protein	94	0.259752	0.981808
PD0159		DUF2059 domain-containing protein	93	0.259676	0.980283
PD1207		ribonuclease T	94	0.259105	0.927967
PD0851		amidophosphoribosyltransferase	93	0.259015	0.921342
PD1614		type IV pilus modification protein PilV	94	0.258835	0.979862
PD0398		glutamine-hydrolyzing carbamoyl-phosphate synthase small subunit	94	0.25795	0.927967
PD0734		type II secretion system major pseudopilin GspG	94	0.257251	0.932804
PD0273		molecular chaperone HtpG	94	0.256827	0.969452
PD1027		undecaprenyl-diphosphate phosphatase	92	0.2568	0.975025
PD0205		DEAD/DEAH box helicase	94	0.255846	0.975183
PD1210		symmetrical bis(5-nucleosyl)-tetraphosphatase	94	0.25528	0.971292
PD1834		4-hydroxythreonine-4-phosphate dehydrogenase PdxA	94	0.254869	0.947106
PD1205		phosphate ABC transporter ATP-binding protein PstB	94	0.253977	0.948893
PD1699		OmpA family protein	94	0.253624	0.934697
PD1977		ferredoxin family protein	94	0.2534	0.997213
PD1759		FeoA domain-containing protein	94	0.253378	0.987171
PD0595		MarR family transcriptional regulator	94	0.251749	0.950313
PD1766		DUF494 family protein	93	0.25172	0.988012
PD1673		bacterioferritin-associated ferredoxin	94	0.251486	0.952153
PD1050		DUF177 domain-containing protein	94	0.25143	0.917766
PD1158		hypothetical protein	94	0.251384	0.961197
PD1586		YraN family protein	94	0.249612	0.974552
PD1226		inorganic diphosphatase	94	0.249608	0.960198
PD1741		hypothetical protein	94	0.249298	0.991009
PD1272		homoserine kinase	94	0.248969	0.960723
PD1206		phosphate signaling complex protein PhoU	94	0.248115	0.97145
PD1823		alanine racemase	94	0.247436	0.936905
PD1638		hypothetical protein	94	0.247246	0.947842
PD0066		RNA chaperone Hfq	94	0.246859	0.938167
PD1771		helix-turn-helix domain-containing protein	94	0.246576	0.997213
PD0245		triose-phosphate isomerase	94	0.246034	0.944161
PD1049		50S ribosomal protein L32	94	0.245268	0.989905
PD0625		polyprenyl synthetase family protein	94	0.243873	0.93007
PD1537		co-chaperone GroES	94	0.243511	0.991482
PD1984	yes	Two-component regulatory system: pathogenicity-related genes [Regulatory system]	92	0.243449	0.966402
PD1657		phospholipid-binding protein MlaC	94	0.243375	0.968978
PD1499		endolytic transglycosylase MltG	93	0.243009	0.946895
PD0257		NADH-quinone oxidoreductase subunit J	94	0.242401	0.928387
PD1203		phosphate ABC transporter permease subunit PstC	94	0.240329	0.985593
PD0435		hypothetical protein	94	0.239959	0.863189
PD1375		outer membrane protein assembly factor BamE	94	0.239579	0.995899
PD0663		NUDIX hydrolase	91	0.237118	0.915768
PD1667		iron-sulfur cluster insertion protein ErpA	94	0.236345	0.98307
PD1268		ATP phosphoribosyltransferase	94	0.236264	0.935433
PD1436		signal peptidase II	94	0.236167	0.97308
PD0430		F0F1 ATP synthase subunit alpha	94	0.234841	0.935486
PD0776		YdcF family protein	93	0.232913	0.998633
PD0399		carbamoyl-phosphate synthase large subunit	88	0.232597	0.979126
PD0292		acetylornithine deacetylase	89	0.232317	0.973763
PD0821		23S rRNA (guanosine(2251)-2-O)-methyltransferase RlmB	94	0.231751	0.963878
PD1811		cation diffusion facilitator family transporter	94	0.231388	0.959987
PD0830		tRNA (cytidine(34)-2-O)-methyltransferase	93	0.229633	0.927809
PD0403		peptide chain release factor 2	93	0.229397	0.950944
PD1208		16S rRNA (adenine(1518)-N(6)/adenine(1519)-N(6))- dimethyltransferase RsmA	94	0.229393	0.937484
PD0542		3-deoxy-8-phosphooctulonate synthase	94	0.229288	0.980388
PD1905		H-NS histone family protein	94	0.228558	0.930385
PD1284	yes	Alternate sigma factor: pathogenicity-related genes, stress response [Regulatory system]	94	0.228343	0.977181
PD0440		50S ribosomal protein L2	94	0.228238	0.90194
PD0616		hypothetical protein	90	0.226979	0.956149
PD0138		bifunctional DNA-formamidopyrimidine glycosylase/DNA-(apurinic or apyrimidinic site) lyase	93	0.226865	0.938377
PD1316		AAA family ATPase	94	0.226492	0.927126
PD0427		F0F1 ATP synthase subunit epsilon	94	0.22622	0.953047
PD0117		DNA repair protein RadC	93	0.225918	0.916189
PD0331		ribosome recycling factor	94	0.225319	0.949682
PD1280		Hsp20/alpha crystallin family protein	94	0.225243	0.962984
PD0252		NADH-quinone oxidoreductase subunit NuoE	94	0.225159	0.976182
PD1773		ClpXP protease specificity-enhancing factor	94	0.225063	0.893159
PD1377		type II toxin-antitoxin system RatA family toxin	94	0.224322	1
PD1384		CYTH domain-containing protein	94	0.224321	0.977549
PD1056		histidine triad nucleotide-binding protein	94	0.224054	0.962984
PD0433		F0F1 ATP synthase subunit C	94	0.223875	0.983438
Temecula1_000238		AbrB/MazE/SpoVT family DNA-binding domain-containing protein	88	0.223387	0.932678
PD0633		PTS sugar transporter subunit IIA	94	0.223374	0.999264
PD0811		DNA-binding transcriptional regulator Fis	94	0.223034	0.983753
PD0432		F0F1 ATP synthase subunit B	93	0.222392	0.98817
PD1159		metalloregulator ArsR/SmtB family transcription factor	94	0.221933	0.964036
PD1628		DUF2065 family protein	93	0.221459	1
PD1625		nucleoside-diphosphate kinase	94	0.22126	0.940375
PD0857		DNA-binding protein	94	0.221044	1
PD1684		30S ribosomal protein THX	94	0.220727	0.98533
PD1950		ABC transporter ATP-binding protein	94	0.220436	0.999369
PD1058		YbaB/EbfC family nucleoid-associated protein	94	0.219655	0.987276
PD1668		polymer-forming cytoskeletal protein	94	0.219188	0.905358
PD0431		F0F1 ATP synthase subunit delta	94	0.21814	0.950418
PD1168		FKBP-type peptidyl-prolyl cis-trans isomerase	94	0.217746	0.971292
PD0481		ribonucleotide-diphosphate reductase subunit beta	94	0.217479	0.9735
PD0752		50S ribosomal protein L13	94	0.217405	0.987171
PD1944		30S ribosomal protein S18	94	0.217031	1
PD0450		30S ribosomal protein S14	94	0.216956	1
PD0483		thioredoxin family protein	94	0.216956	1
PD0567		septum site-determining protein MinD	94	0.216956	1
PD0664		ATP-dependent Clp protease adapter ClpS	94	0.216956	1
PD1086		RidA family protein	94	0.216956	1
PD1380	yes	Cold shock protein [Stress response]	94	0.216956	1
PD1442		50S ribosomal protein L27	94	0.216956	1
PD1632		twitching motility response regulator PilH	94	0.216956	1
PD2037		Trm112 family protein	94	0.216956	1
PD0666		translation initiation factor IF-1	94	0.216939	0.964982
PD0641		HAD family hydrolase	94	0.216574	0.971397
PD1922		A24 family peptidase	94	0.216568	0.991587
PD1289		DUF4845 domain-containing protein	93	0.21601	0.984121
PD0461		DNA-directed RNA polymerase subunit alpha	94	0.215723	1
PD0566		cell division topological specificity factor MinE	94	0.215639	0.998423
PD1738		glycine cleavage system protein R	94	0.215247	0.937536
PD1744		6,7-dimethyl-8-ribityllumazine synthase	92	0.214953	0.999054
PD1435		4-hydroxy-3-methylbut-2-enyl diphosphate reductase	93	0.214924	0.939114
PD0075		zinc-finger domain-containing protein	94	0.214888	0.898628
PD1045		acetolactate synthase	94	0.214652	0.992218
PD1914		50S ribosomal protein L35	94	0.214377	0.982702
PD0439		50S ribosomal protein L23	93	0.214202	0.962669
PD1637		CDP-diacylglycerol--serine O-phosphatidyltransferase	94	0.213901	0.946001
PD1655		MlaE family lipid ABC transporter permease subunit	94	0.21363	0.905936
PD1945		30S ribosomal protein S6	94	0.213104	0.946685
PD1946		iron-sulfur cluster assembly accessory protein	94	0.21225	0.957043
PD0489		50S ribosomal protein L33	94	0.212147	0.988538
PD1456		30S ribosomal protein S1	92	0.212011	0.918976
PD1065		protein-export chaperone SecB	94	0.211516	0.987171
PD1066		rhodanese-like domain-containing protein	91	0.211452	0.981074
PD0084		50S ribosomal protein L19	94	0.211158	1
PD0832		3-oxoacyl-ACP synthase III	93	0.210193	0.97655
PD0434		F0F1 ATP synthase subunit A	94	0.208201	0.977654
PD0635		HPr(Ser) kinase/phosphatase	94	0.20653	0.997529
PD0813		helix-turn-helix domain-containing protein	94	0.205925	0.923445
PD1052		MoxR family ATPase	94	0.205385	0.945318
PD1209		Co2+/Mg2+ efflux protein ApaG	94	0.203281	0.996057
PD0437		50S ribosomal protein L3	94	0.20237	0.976445
PD0167		DnaJ domain-containing protein	94	0.201383	0.972343
PD0207		electron transfer flavoprotein subunit beta/FixA family protein	94	0.200382	0.970503
PD0258		NADH-quinone oxidoreductase subunit NuoK	94	0.199924	0.979547
PD0274		16S rRNA (guanine(966)-N(2))-methyltransferase RsmD	94	0.195083	0.978758
PD0695		SET domain-containing protein-lysine N-methyltransferase	94	0.188706	0.99837
PD0256		NADH-quinone oxidoreductase subunit NuoI	94	0.18356	0.973185
PD1490		elongation factor P	94	0.183155	0.929492
PD0359		MotA/TolQ/ExbB proton channel family protein	94	0.174339	0.955518
PD1147		type IV pilus twitching motility protein PilT	93	0.173544	0.981019
PD1440		30S ribosomal protein S20	94	0.173327	0.989589
PD1367		response regulator transcription factor	92	0.172664	0.983806
PD0095		carbon storage regulator CsrA	94	0.172173	0.998686
PD1993		cold-shock protein	94	0.166519	1
PD0735		Tfp pilus assembly protein FimT/FimU	94	0.165093	0.991219
PD0262		acetoacetyl-CoA reductase	93	0.149572	0.941059
PD0557		rod shape-determining protein	94	0.148554	0.839634
PD1536		divalent-cation tolerance protein CutA	94	0.148295	0.999527
PD1679	yes	Two-component regulatory system: pathogenicity-related genes, survival genes [Regulatory system]	94	0.148119	1
PD0469		hypothetical protein	94	0.146846	1
PD1872		cell division protein FtsL	94	0.146261	0.93375
PD0846		chemotaxis protein CheW	94	0.146154	0.994059
PD0235		type II toxin-antitoxin system VapC family toxin	94	0.144459	1
PD2123		50S ribosomal protein L34	94	0.138516	0.984437
