# Supplementary material for: Comparative Genomics of Xylella fastidiosa Explores Candidate Host-Specificity Determinants and Expands the Known Repertoire of Mobile Genetic Elements and Immunity Systems
Source: Microorganisms. 2022 Apr 27;10(5):914. doi: 10.3390/microorganisms10050914 (PMC9148166; doi:10.3390/microorganisms10050914)
Supplement: Supplementary file 1 [file microorganisms-10-00914-s001.zip › Supplementary Files_revised/Supplementary Table S4_Rev.xlsx]

## Sheet: Table S4
Table S4. Predicted MGEs in X. fastidiosa genome assemblies.
mge_name	mge_type	strain	pph_family	pph_state	gi_function	is_familiy	mge_len bp	vcontact_host	mge_group
3124_giConsInteg-5	genomic island	3124	NA	NA	resis	NA	43924	NA	GI-G5
CFBP8417_giConsInteg-4	genomic island	CFBP8417	NA	NA	patho	NA	10656	NA	GI-G6
IVIA6731_giConsInteg-8	genomic island	IVIA6731	NA	NA	no-funct-assig	NA	18412	NA	GI-G3
Riv5_giConsInteg-7	genomic island	Riv5	NA	NA	resis	NA	20059	NA	GI-G1
Hib4_phConsInteg-11	prophage	Hib4	Inoviridae	intact	NA	NA	9212	Xanthomonas	PPH-G8
Bakersfield-11_isConsInteg-6	insertion sequence	Bakersfield-11	NA	NA	NA	IS200/IS605	1412	NA	IS-G1
IVIA5235_isConsInteg-2	insertion sequence	IVIA5235	NA	NA	NA	IS200/IS605	397	NA	IS-G4
Bakersfield-11_phConsInteg-6	prophage	Bakersfield-11	Myoviridae	questionable	NA	NA	19194	Haemophilus	PPH-G2
Salento-1_phConsInteg-8	prophage	Salento-1	Inoviridae	intact	NA	NA	9035	Xanthomonas	PPH-G8
Hib4_phConsInteg-13	prophage	Hib4	no-taxa-assig	remnant	NA	NA	11083	None	NA
XYL1968-18_phConsInteg-12	prophage	XYL1968-18	no-taxa-assig	remnant	NA	NA	5462	Erwinia	NA
CFBP8417_phConsInteg-3	prophage	CFBP8417	Myoviridae	incomplete	NA	NA	7532	None	PPH-G5
OLS0478_plsRetrInteg-1	plasmid	OLS0478	NA	NA	NA	NA	31618	None	PLS-G5
11399_phConsInteg-8	prophage	11399	Myoviridae	intact	NA	NA	23248	Proteus	PPH-G2
OK3_phConsInteg-5	prophage	OK3	Podoviridae	incomplete	NA	NA	17172	Xylella	NA
CFBP8072_phConsInteg-1	prophage	CFBP8072	Myoviridae	incomplete	NA	NA	7513	Unspecified	PPH-G5
M12_phConsInteg-5	prophage	M12	Inoviridae	intact	NA	NA	9023	Xanthomonas	PPH-G8
RH1_isConsInteg-2	insertion sequence	RH1	NA	NA	NA	IS200/IS605	1817	NA	IS-G1
RAAR14-plum327_giConsInteg-5	genomic island	RAAR14-plum327	NA	NA	patho	NA	26405	NA	PLS-G5
TOS4_isConsInteg-7	insertion sequence	TOS4	NA	NA	NA	new	870	NA	IS-G5
XYL1752_phConsInteg-11	prophage	XYL1752	Podoviridae	incomplete	NA	NA	16771	None	NA
TPD4_phConsInteg-3	prophage	TPD4	no-taxa-assig	remnant	NA	NA	5415	None	PPH-G6
AlmaEM3_phConsInteg-8	prophage	AlmaEM3	Inoviridae	intact	NA	NA	9226	Stenotrophomonas	PPH-G8
Salento-2_phConsInteg-1	prophage	Salento-2	no-taxa-assig	remnant	NA	NA	413	None	PPH-G9
ATCC-35879_isConsInteg-1	insertion sequence	ATCC-35879	NA	NA	NA	IS21	1384	NA	IS-G2
CFBP8356_phConsInteg-5	prophage	CFBP8356	Inoviridae	incomplete	NA	NA	8640	Stenotrophomonas	PPH-G8
OLS0479_phConsInteg-10	prophage	OLS0479	no-taxa-assig	remnant	NA	NA	6325	None	NA
Dixon_giConsInteg-12	genomic island	Dixon	NA	NA	no-funct-assig	NA	46100	NA	NA
9a5c_giConsInteg-2	genomic island	9a5c	NA	NA	resis	NA	15931	NA	GI-G1
De-Donno_phConsInteg-7	prophage	De-Donno	Myoviridae	intact	NA	NA	44857	None	PPH-G2
COF0324_phConsInteg-11	prophage	COF0324	Podoviridae	incomplete	NA	NA	4814	None	NA
32_isConsInteg-2	insertion sequence	32	NA	NA	NA	IS200/IS605	177	NA	IS-G1
OLS0479_giConsInteg-1	genomic island	OLS0479	NA	NA	no-funct-assig	NA	40100	NA	NA
ATCC-35871_isConsInteg-4	insertion sequence	ATCC-35871	NA	NA	NA	IS1595	769	NA	IS-G7
Fillmore_isConsInteg-2	insertion sequence	Fillmore	NA	NA	NA	IS200/IS605	1817	NA	IS-G1
XRB_giConsInteg-5	genomic island	XRB	NA	NA	no-funct-assig	NA	22100	NA	NA
AlmaEM3_phConsInteg-11	prophage	AlmaEM3	Podoviridae	incomplete	NA	NA	17018	None	PPH-G5
TemeculaL_phConsInteg-12	prophage	TemeculaL	no-taxa-assig	remnant	NA	NA	5764	None	NA
6c_isConsInteg-3	insertion sequence	6c	NA	NA	NA	IS200/IS605	630	NA	IS-G1
Griffin-1_phConsInteg-4	prophage	Griffin-1	Myoviridae	intact	NA	NA	20602	None	PPH-G1
TOS14_giConsInteg-3	genomic island	TOS14	NA	NA	no-funct-assig	NA	22100	NA	NA
Bakersfield-13_giConsInteg-2	genomic island	Bakersfield-13	NA	NA	no-funct-assig	NA	21487	NA	NA
Bakersfield-11_phConsInteg-9	prophage	Bakersfield-11	no-taxa-assig	questionable	NA	NA	35638	None	NA
DSM-10026_isConsInteg-1	insertion sequence	DSM-10026	NA	NA	NA	IS200/IS605	994	NA	IS-G1
BB08-1_giConsInteg-2	genomic island	BB08-1	NA	NA	no-funct-assig	NA	33100	NA	NA
Hib4_giConsInteg-4	genomic island	Hib4	NA	NA	no-funct-assig	NA	18710	NA	NA
Dixon_phConsInteg-11	prophage	Dixon	Myoviridae	incomplete	NA	NA	15789	Erwinia	NA
CFBP7970_isConsInteg-6	insertion sequence	CFBP7970	NA	NA	NA	IS200/IS605	563	NA	IS-G4
IVIA5901_giConsInteg-4	genomic island	IVIA5901	NA	NA	no-funct-assig	NA	19772	NA	GI-G1
AlmaEM3_giConsInteg-6	genomic island	AlmaEM3	NA	NA	no-funct-assig	NA	17068	NA	GI-G1
WM1-1_giConsInteg-5	genomic island	WM1-1	NA	NA	no-funct-assig	NA	22100	NA	NA
Stag-s-Leap_phConsInteg-11	prophage	Stag-s-Leap	Myoviridae	incomplete	NA	NA	23713	None	PPH-G5
Mul-MD_phConsInteg-3	prophage	Mul-MD	Myoviridae	incomplete	NA	NA	12667	None	PPH-G5
IAS-AXF212H7_giConsInteg-2	genomic island	IAS-AXF212H7	NA	NA	no-funct-assig	NA	22100	NA	NA
CFBP8073_giConsInteg-1	genomic island	CFBP8073	NA	NA	no-funct-assig	NA	17600	NA	NA
11399_isConsInteg-1	insertion sequence	11399	NA	NA	NA	IS21	1487	NA	IS-G2
Temecula1_giConsInteg-6	genomic island	Temecula1	NA	NA	no-funct-assig	NA	16723	NA	GI-G1
M23_phConsInteg-10	prophage	M23	Myoviridae	incomplete	NA	NA	25336	None	PPH-G5
BB01_phConsInteg-14	prophage	BB01	Siphoviridae	incomplete	NA	NA	16999	None	NA
De-Donno_isConsInteg-2	insertion sequence	De-Donno	NA	NA	NA	IS200/IS605	1380	NA	IS-G1
PD7211_isConsInteg-4	insertion sequence	PD7211	NA	NA	NA	new	1084	NA	IS-G5
Temecula1_isConsInteg-3	insertion sequence	Temecula1	NA	NA	NA	IS200/IS605	1696	NA	IS-G1
IVIA5901_phConsInteg-2	prophage	IVIA5901	Inoviridae	intact	NA	NA	9053	Xanthomonas	PPH-G8
CoDiRO_isConsInteg-1	insertion sequence	CoDiRO	NA	NA	NA	IS21	2130	NA	IS-G2
XF3348_plsRetrInteg-1	plasmid	XF3348	NA	NA	NA	NA	1237	None	PLS-G1
IAS-AXF-235T10_phConsInteg-3	prophage	IAS-AXF-235T10	no-taxa-assig	questionable	NA	NA	12672	None	NA
GV230_isConsInteg-2	insertion sequence	GV230	NA	NA	NA	IS200/IS605	397	NA	IS-G4
Mul-MD_phConsInteg-7	prophage	Mul-MD	no-taxa-assig	remnant	NA	NA	6159	None	NA
M12_giConsInteg-2	genomic island	M12	NA	NA	no-funct-assig	NA	33100	NA	NA
ATCC-35871_giConsInteg-3	genomic island	ATCC-35871	NA	NA	no-funct-assig	NA	18600	NA	NA
IAS-AXF212H7_giConsInteg-3	genomic island	IAS-AXF212H7	NA	NA	no-funct-assig	NA	22100	NA	GI-G3
Fillmore_isConsInteg-7	insertion sequence	Fillmore	NA	NA	NA	IS1595	180	NA	IS-G8
Ma151_isConsInteg-1	insertion sequence	Ma151	NA	NA	NA	IS21	1357	NA	IS-G2
XRB_phConsInteg-10	prophage	XRB	no-taxa-assig	questionable	NA	NA	5259	None	NA
XYL1752_phConsInteg-3	prophage	XYL1752	no-taxa-assig	remnant	NA	NA	13517	None	NA
PD7202_giConsInteg-4	genomic island	PD7202	NA	NA	no-funct-assig	NA	23600	NA	NA
Red-Oak-2_isConsInteg-5	insertion sequence	Red-Oak-2	NA	NA	NA	new	870	NA	IS-G5
GB514_phConsInteg-8	prophage	GB514	no-taxa-assig	intact	NA	NA	7929	None	PPH-G8
CFBP8351_phConsInteg-2	prophage	CFBP8351	no-taxa-assig	remnant	NA	NA	413	None	PPH-G9
IVIA6586-2_phConsInteg-7	prophage	IVIA6586-2	no-taxa-assig	remnant	NA	NA	3830	None	NA
GB514_giConsInteg-5	genomic island	GB514	NA	NA	no-funct-assig	NA	25600	NA	NA
CFBP8082_giConsInteg-1	genomic island	CFBP8082	NA	NA	no-funct-assig	NA	43600	NA	GI-G2
Dixon_phConsInteg-14	prophage	Dixon	Myoviridae	intact	NA	NA	32540	Proteus	PPH-G2
M23_phConsInteg-3	prophage	M23	Myoviridae	incomplete	NA	NA	25736	None	PPH-G6
CFBP8072_phConsInteg-8	prophage	CFBP8072	Myoviridae	questionable	NA	NA	11708	Proteus	PPH-G2
RH1_isConsInteg-7	insertion sequence	RH1	NA	NA	NA	IS200/IS605	1817	NA	IS-G1
IVIA5235_isConsInteg-3	insertion sequence	IVIA5235	NA	NA	NA	IS200/IS605	1696	NA	IS-G1
BB08-1_phConsInteg-10	prophage	BB08-1	Podoviridae	intact	NA	NA	35482	None	PPH-G7
DSM-10026_phConsInteg-10	prophage	DSM-10026	no-taxa-assig	remnant	NA	NA	413	None	PPH-G9
Temecula1_giConsInteg-1	genomic island	Temecula1	NA	NA	no-funct-assig	NA	18099	NA	NA
3124_phConsInteg-3	prophage	3124	Podoviridae	intact	NA	NA	35148	Xylella	PPH-G7
XF3348_phConsInteg-10	prophage	XF3348	no-taxa-assig	remnant	NA	NA	2746	None	PPH-G11
CO33_phConsInteg-17	prophage	CO33	no-taxa-assig	questionable	NA	NA	8151	None	NA
EB92-1_isConsInteg-3	insertion sequence	EB92-1	NA	NA	NA	IS200/IS605	1830	NA	IS-G1
COF0407_plsRetrInteg-3	plasmid	COF0407	NA	NA	NA	NA	5926	None	PLS-G2
Temecula1_giConsInteg-5	genomic island	Temecula1	NA	NA	100co*100.0id	NA	12754	NA	GI-G1
Griffin-1_giConsInteg-2	genomic island	Griffin-1	NA	NA	no-funct-assig	NA	18100	NA	NA
GB514_phConsInteg-3	prophage	GB514	no-taxa-assig	remnant	NA	NA	413	None	PPH-G9
XRB_isConsInteg-2	insertion sequence	XRB	NA	NA	NA	IS21	2138	NA	IS-G2
AlmaEM3_phConsInteg-15	prophage	AlmaEM3	Myoviridae	incomplete	NA	NA	16384	None	NA
6c_giConsInteg-8	genomic island	6c	NA	NA	no-funct-assig	NA	27100	NA	GI-G4
COF0407_isConsInteg-5	insertion sequence	COF0407	NA	NA	NA	IS200/IS605	1352	NA	IS-G1
32_phConsInteg-2	prophage	32	no-taxa-assig	questionable	NA	NA	18183	None	PPH-G6
Ma151_isConsInteg-5	insertion sequence	Ma151	NA	NA	NA	new	870	NA	IS-G5
XYL1752_phConsInteg-9	prophage	XYL1752	no-taxa-assig	questionable	NA	NA	7713	None	NA
Fillmore_phConsInteg-12	prophage	Fillmore	no-taxa-assig	remnant	NA	NA	413	None	PPH-G9
ATCC-35871_isConsInteg-3	insertion sequence	ATCC-35871	NA	NA	NA	IS1595	769	NA	IS-G7
CFBP7970_giConsInteg-1	genomic island	CFBP7970	NA	NA	no-funct-assig	NA	23100	NA	NA
Fillmore_phConsInteg-5	prophage	Fillmore	Podoviridae	intact	NA	NA	46415	None	PPH-G7
CFBP8082_phConsInteg-11	prophage	CFBP8082	no-taxa-assig	remnant	NA	NA	6129	None	NA
OLS0479_phConsInteg-6	prophage	OLS0479	Myoviridae	intact	NA	NA	16805	Acinetobacter	PPH-G1
Bakersfield-8_isConsInteg-6	insertion sequence	Bakersfield-8	NA	NA	NA	IS200/IS605	1412	NA	IS-G1
M12_phConsInteg-1	prophage	M12	Podoviridae	intact	NA	NA	60460	Xylella	PPH-G1
M23_phConsInteg-2	prophage	M23	Siphoviridae	intact	NA	NA	9706	None	PPH-G8
M23_phConsInteg-4	prophage	M23	Scuticavirus	intact	NA	NA	22851	Stenotrophomonas	PPH-G8
COF0407_isConsInteg-3	insertion sequence	COF0407	NA	NA	NA	IS21	2130	NA	IS-G2
CFBP8072_giConsInteg-4	genomic island	CFBP8072	NA	NA	no-funct-assig	NA	26237	NA	NA
11399_phConsInteg-4	prophage	11399	Myoviridae	questionable	NA	NA	16215	Acinetobacter	NA
Salento-2_giConsInteg-5	genomic island	Salento-2	NA	NA	no-funct-assig	NA	23600	NA	GI-G2
XYL1981_isConsInteg-3	insertion sequence	XYL1981	NA	NA	NA	new	870	NA	IS-G5
ESVL_phConsInteg-7	prophage	ESVL	no-taxa-assig	remnant	NA	NA	6211	Erwinia	NA
sycamore-Sy-VA_isConsInteg-1	insertion sequence	sycamore-Sy-VA	NA	NA	NA	new	870	NA	IS-G5
Dixon_phConsInteg-5	prophage	Dixon	no-taxa-assig	remnant	NA	NA	12393	None	NA
TemeculaL_phConsInteg-9	prophage	TemeculaL	Myoviridae	incomplete	NA	NA	6550	None	NA
BB08-1_isConsInteg-6	insertion sequence	BB08-1	NA	NA	NA	IS200/IS605	636	NA	NA
TemeculaL_phConsInteg-4	prophage	TemeculaL	no-taxa-assig	remnant	NA	NA	13490	None	NA
Fb7_phConsInteg-6	prophage	Fb7	no-taxa-assig	questionable	NA	NA	5098	None	PPH-G8
6c_giConsInteg-1	genomic island	6c	NA	NA	patho	NA	10535	NA	NA
VB11_giConsInteg-1	genomic island	VB11	NA	NA	no-funct-assig	NA	22600	NA	NA
TOS5_phConsInteg-10	prophage	TOS5	no-taxa-assig	remnant	NA	NA	8597	None	PPH-G2
M23_giConsInteg-6	genomic island	M23	NA	NA	resis	NA	5689	NA	NA
PD7211_phConsInteg-8	prophage	PD7211	Podoviridae	incomplete	NA	NA	27330	None	PPH-G5
CFBP8073_isConsInteg-1	insertion sequence	CFBP8073	NA	NA	NA	IS1595	1233	NA	IS-G7
WM1-1_phConsInteg-6	prophage	WM1-1	Myoviridae	incomplete	NA	NA	10808	None	PPH-G6
GV156_phConsInteg-1	prophage	GV156	Podoviridae	incomplete	NA	NA	19435	Xylella	NA
IVIA6586-2_phConsInteg-1	prophage	IVIA6586-2	no-taxa-assig	remnant	NA	NA	8542	None	PPH-G10
RAAR14-plum327_phConsInteg-10	prophage	RAAR14-plum327	no-taxa-assig	remnant	NA	NA	12260	None	NA
BB08-1_phConsInteg-8	prophage	BB08-1	Inoviridae	intact	NA	NA	13766	Stenotrophomonas	PPH-G8
Salento-2_plsRetrInteg-1	plasmid	Salento-2	NA	NA	NA	NA	35270	None	PLS-G3
XYL2153-18_phConsInteg-7	prophage	XYL2153-18	Myoviridae	incomplete	NA	NA	9822	Psychrobacter	PPH-G2
OK3_phConsInteg-12	prophage	OK3	no-taxa-assig	remnant	NA	NA	17631	None	PPH-G6
TOS4_giConsInteg-2	genomic island	TOS4	NA	NA	no-funct-assig	NA	22100	NA	NA
WM1-1_phConsInteg-7	prophage	WM1-1	Myoviridae	incomplete	NA	NA	10283	None	PPH-G5
IVIA6731_isConsInteg-5	insertion sequence	IVIA6731	NA	NA	NA	IS200/IS605	282	NA	IS-G1
PD7211_giConsInteg-3	genomic island	PD7211	NA	NA	resis	NA	13355	NA	GI-G1
XF3348_giConsInteg-5	genomic island	XF3348	NA	NA	no-funct-assig	NA	22100	NA	NA
11399_phConsInteg-11	prophage	11399	no-taxa-assig	remnant	NA	NA	4264	None	NA
Dixon_isConsInteg-7	insertion sequence	Dixon	NA	NA	NA	IS200/IS605	1817	NA	IS-G1
XYL1968-18_phConsInteg-9	prophage	XYL1968-18	no-taxa-assig	questionable	NA	NA	7713	None	NA
sycamore-Sy-VA_isConsInteg-5	insertion sequence	sycamore-Sy-VA	NA	NA	NA	IS21	1359	NA	IS-G2
XRB_giConsInteg-1	genomic island	XRB	NA	NA	patho-resis-symbi	NA	19792	NA	GI-G5
GV156_giConsInteg-9	genomic island	GV156	NA	NA	no-funct-assig	NA	17600	NA	NA
XYL1732_isConsInteg-4	insertion sequence	XYL1732	NA	NA	NA	IS200/IS605	563	NA	IS-G4
RAAR14-plum327_giConsInteg-7	genomic island	RAAR14-plum327	NA	NA	patho	NA	8875	NA	NA
BB01_phConsInteg-10	prophage	BB01	no-taxa-assig	remnant	NA	NA	13659	Xylella	NA
CFBP8078_phConsInteg-6	prophage	CFBP8078	no-taxa-assig	questionable	NA	NA	13085	None	NA
XRB_plsRetrInteg-1	plasmid	XRB	NA	NA	NA	NA	27371	None	PLS-G5
Bakersfield-8_isConsInteg-3	insertion sequence	Bakersfield-8	NA	NA	NA	IS200/IS605	1696	NA	IS-G1
J1a12_giConsInteg-9	genomic island	J1a12	NA	NA	no-funct-assig	NA	29499	NA	NA
Ma151_phConsInteg-12	prophage	Ma151	no-taxa-assig	remnant	NA	NA	9641	None	NA
PD7211_phConsInteg-1	prophage	PD7211	Podoviridae	incomplete	NA	NA	23553	Xylella	NA
Riv5_giConsInteg-3	genomic island	Riv5	NA	NA	no-funct-assig	NA	25600	NA	NA
LM10_phConsInteg-6	prophage	LM10	Inoviridae	intact	NA	NA	5270	None	PPH-G8
COF0324_plsRetrInteg-4	plasmid	COF0324	NA	NA	NA	NA	1285	None	PLS-G1
Bakersfield-8_phConsInteg-8	prophage	Bakersfield-8	Podoviridae	intact	NA	NA	43802	Xylella	PPH-G1
XRB_phConsInteg-4	prophage	XRB	Podoviridae	questionable	NA	NA	25804	Xylella	PPH-G4
Bakersfield-14_giConsInteg-6	genomic island	Bakersfield-14	NA	NA	no-funct-assig	NA	24600	NA	GI-G2
Bakersfield-13_isConsInteg-3	insertion sequence	Bakersfield-13	NA	NA	NA	IS200/IS605	1696	NA	IS-G1
MUL0034_phConsInteg-5	prophage	MUL0034	Scuticavirus	questionable	NA	NA	16295	Stenotrophomonas	PPH-G8
RH1_isConsInteg-8	insertion sequence	RH1	NA	NA	NA	IS200/IS605	1255	NA	IS-G1
XF3348_phConsInteg-6	prophage	XF3348	no-taxa-assig	questionable	NA	NA	12215	None	NA
OK3_isConsInteg-4	insertion sequence	OK3	NA	NA	NA	IS200/IS605	563	NA	IS-G4
TemeculaL_isConsInteg-5	insertion sequence	TemeculaL	NA	NA	NA	IS6	911	NA	IS-G3
CFBP8416_phConsInteg-3	prophage	CFBP8416	no-taxa-assig	remnant	NA	NA	4492	None	NA
Ma151_giConsInteg-4	genomic island	Ma151	NA	NA	resis	NA	9670	NA	NA
CFBP7970_isConsInteg-5	insertion sequence	CFBP7970	NA	NA	NA	IS21	1384	NA	IS-G2
XYL2153-18_giConsInteg-2	genomic island	XYL2153-18	NA	NA	no-funct-assig	NA	25413	NA	NA
COF0407_giConsInteg-3	genomic island	COF0407	NA	NA	no-funct-assig	NA	18619	NA	NA
MUL0034_giConsInteg-6	genomic island	MUL0034	NA	NA	no-funct-assig	NA	36100	NA	NA
CFBP8417_isConsInteg-2	insertion sequence	CFBP8417	NA	NA	NA	IS21	1358	NA	IS-G2
Temecula1_plsRetrInteg-1	plasmid	Temecula1	NA	NA	NA	NA	1346	None	PLS-G1
IVIA6731_giConsInteg-7	genomic island	IVIA6731	NA	NA	no-funct-assig	NA	22600	NA	NA
11399_giConsInteg-5	genomic island	11399	NA	NA	no-funct-assig	NA	18935	NA	GI-G5
BB08-1_phConsInteg-9	prophage	BB08-1	Inoviridae	intact	NA	NA	13766	Stenotrophomonas	PPH-G8
VB11_isConsInteg-3	insertion sequence	VB11	NA	NA	NA	IS6	700	NA	IS-G3
PD7211_phConsInteg-5	prophage	PD7211	Podoviridae	intact	NA	NA	57567	Xylella	PPH-G1
WM1-1_phConsInteg-10	prophage	WM1-1	Myoviridae	intact	NA	NA	39987	None	PPH-G2
De-Donno_isConsInteg-4	insertion sequence	De-Donno	NA	NA	NA	IS200/IS605	411	NA	IS-G4
LM10_phConsInteg-9	prophage	LM10	Inoviridae	intact	NA	NA	7918	Xanthomonas	PPH-G8
Salento-2_phConsInteg-9	prophage	Salento-2	no-taxa-assig	remnant	NA	NA	11070	None	NA
NOB1_phConsInteg-4	prophage	NOB1	Myoviridae	questionable	NA	NA	18513	Proteus	PPH-G2
LM10_isConsInteg-2	insertion sequence	LM10	NA	NA	NA	IS200/IS605	1817	NA	IS-G1
Bakersfield-13_phConsInteg-1	prophage	Bakersfield-13	Myoviridae	intact	NA	NA	33121	None	PPH-G1
RAAR14-plum327_phConsInteg-11	prophage	RAAR14-plum327	no-taxa-assig	remnant	NA	NA	5691	None	NA
6c_isConsInteg-4	insertion sequence	6c	NA	NA	NA	IS6	567	NA	IS-G3
CVC0256_phConsInteg-8	prophage	CVC0256	no-taxa-assig	remnant	NA	NA	23682	None	NA
TPD3_phConsInteg-9	prophage	TPD3	Inoviridae	incomplete	NA	NA	9699	None	PPH-G8
U24D_phConsInteg-7	prophage	U24D	Inoviridae	incomplete	NA	NA	9662	Stenotrophomonas	PPH-G8
DSM-10026_phConsInteg-3	prophage	DSM-10026	no-taxa-assig	remnant	NA	NA	2440	None	NA
Dixon_giConsInteg-11	genomic island	Dixon	NA	NA	no-funct-assig	NA	18100	NA	NA
IVIA5901_phConsInteg-15	prophage	IVIA5901	Myoviridae	intact	NA	NA	29949	Proteus	PPH-G2
CFBP8071_phConsInteg-5	prophage	CFBP8071	no-taxa-assig	questionable	NA	NA	18237	None	NA
CFBP8082_phConsInteg-8	prophage	CFBP8082	no-taxa-assig	incomplete	NA	NA	10982	None	NA
VB11_isConsInteg-5	insertion sequence	VB11	NA	NA	NA	IS1595	1233	NA	IS-G7
VB11_phConsInteg-4	prophage	VB11	no-taxa-assig	remnant	NA	NA	6190	None	PPH-G6
XYL2055_phConsInteg-6	prophage	XYL2055	no-taxa-assig	questionable	NA	NA	6884	None	NA
De-Donno_phConsInteg-8	prophage	De-Donno	Myoviridae	intact	NA	NA	58178	Aggregatibacter	PPH-G2
Bakersfield-11_isConsInteg-3	insertion sequence	Bakersfield-11	NA	NA	NA	IS200/IS605	1696	NA	IS-G1
Dixon_phConsInteg-16	prophage	Dixon	no-taxa-assig	remnant	NA	NA	8542	None	PPH-G10
IVIA5235_phConsInteg-5	prophage	IVIA5235	Myoviridae	questionable	NA	NA	19195	Haemophilus	PPH-G2
IVIA6586-2_isConsInteg-3	insertion sequence	IVIA6586-2	NA	NA	NA	IS200/IS605	1079	NA	IS-G4
B111_isConsInteg-5	insertion sequence	B111	NA	NA	NA	IS200/IS605	490	NA	IS-G4
CVC0251_isConsInteg-1	insertion sequence	CVC0251	NA	NA	NA	IS200/IS605	1597	NA	IS-G10
GV230_giConsInteg-4	genomic island	GV230	NA	NA	no-funct-assig	NA	25179	NA	GI-G1
CFBP8082_phConsInteg-12	prophage	CFBP8082	no-taxa-assig	questionable	NA	NA	6149	None	NA
RAAR6-Butte_isConsInteg-5	insertion sequence	RAAR6-Butte	NA	NA	NA	IS1595	180	NA	IS-G8
U24D_giConsInteg-9	genomic island	U24D	NA	NA	resis	NA	15381	NA	GI-G1
Riv5_giConsInteg-5	genomic island	Riv5	NA	NA	resis	NA	16921	NA	GI-G1
CFBP8071_phConsInteg-11	prophage	CFBP8071	no-taxa-assig	incomplete	NA	NA	6404	None	NA
OLS0479_giConsInteg-3	genomic island	OLS0479	NA	NA	no-funct-assig	NA	26600	NA	NA
CoDiRO_phConsInteg-4	prophage	CoDiRO	Myoviridae	intact	NA	NA	44385	Haemophilus	PPH-G2
CFBP8082_phConsInteg-1	prophage	CFBP8082	no-taxa-assig	remnant	NA	NA	17646	None	PPH-G6
Fillmore_phConsInteg-1	prophage	Fillmore	Podoviridae	intact	NA	NA	41404	Xylella	PPH-G1
Red-Oak-2_phConsInteg-10	prophage	Red-Oak-2	Podoviridae	incomplete	NA	NA	13368	Xylella	PPH-G5
BB01_isConsInteg-6	insertion sequence	BB01	NA	NA	NA	IS200/IS605	304	NA	IS-G1
TemeculaL_isConsInteg-4	insertion sequence	TemeculaL	NA	NA	NA	IS200/IS605	1412	NA	IS-G1
Dixon_phConsInteg-10	prophage	Dixon	Podoviridae	incomplete	NA	NA	28453	None	PPH-G5
RAAR6-Butte_giConsInteg-3	genomic island	RAAR6-Butte	NA	NA	no-funct-assig	NA	13857	NA	PPH-G5
RAAR14-plum327_giConsInteg-2	genomic island	RAAR14-plum327	NA	NA	no-funct-assig	NA	17600	NA	GI-G2
CO33_isConsInteg-4	insertion sequence	CO33	NA	NA	NA	IS200/IS605	413	NA	NA
Bakersfield-14_phConsInteg-5	prophage	Bakersfield-14	Inoviridae	intact	NA	NA	14538	None	PPH-G8
CFBP8417_phConsInteg-6	prophage	CFBP8417	no-taxa-assig	remnant	NA	NA	12224	None	NA
TemeculaL_giConsInteg-3	genomic island	TemeculaL	NA	NA	no-funct-assig	NA	22600	NA	NA
WM1-1_giConsInteg-9	genomic island	WM1-1	NA	NA	no-funct-assig	NA	22100	NA	NA
COF0324_plsRetrInteg-1	plasmid	COF0324	NA	NA	NA	NA	36209	None	PLS-G4
XYL1968-18_phConsInteg-10	prophage	XYL1968-18	no-taxa-assig	intact	NA	NA	5170	None	PPH-G8
U24D_phConsInteg-10	prophage	U24D	Myoviridae	intact	NA	NA	57204	Acinetobacter	PPH-G1
TPD3_phConsInteg-2	prophage	TPD3	no-taxa-assig	remnant	NA	NA	18266	None	PPH-G6
Ma151_phConsInteg-4	prophage	Ma151	Podoviridae	incomplete	NA	NA	17915	Xylella	NA
CO33_phConsInteg-6	prophage	CO33	no-taxa-assig	remnant	NA	NA	402	None	PPH-G9
OLS0479_phConsInteg-8	prophage	OLS0479	Xylivirus	questionable	NA	NA	10850	Xanthomonas	PPH-G8
TOS14_phConsInteg-6	prophage	TOS14	no-taxa-assig	remnant	NA	NA	8542	None	PPH-G10
IVIA6731_isConsInteg-1	insertion sequence	IVIA6731	NA	NA	NA	IS21	1358	NA	IS-G2
Riv5_isConsInteg-2	insertion sequence	Riv5	NA	NA	NA	IS200/IS605	1818	NA	IS-G1
6c_isConsInteg-2	insertion sequence	6c	NA	NA	NA	IS200/IS605	461	NA	IS-G1
Ann-1_phConsInteg-13	prophage	Ann-1	Myoviridae	incomplete	NA	NA	14511	None	PPH-G6
CFBP8073_phConsInteg-1	prophage	CFBP8073	no-taxa-assig	incomplete	NA	NA	8026	None	PPH-G5
COF0407_isConsInteg-2	insertion sequence	COF0407	NA	NA	NA	IS200/IS605	229	NA	IS-G1
BB08-1_phConsInteg-4	prophage	BB08-1	Podoviridae	incomplete	NA	NA	15473	None	PPH-G5
IVIA6731_phConsInteg-6	prophage	IVIA6731	no-taxa-assig	remnant	NA	NA	5452	Erwinia	NA
Mul-MD_phConsInteg-1	prophage	Mul-MD	no-taxa-assig	questionable	NA	NA	18833	None	PPH-G6
Temecula1Star_giConsInteg-2	genomic island	Temecula1Star	NA	NA	no-funct-assig	NA	22100	NA	NA
Bakersfield-1_isConsInteg-5	insertion sequence	Bakersfield-1	NA	NA	NA	IS1595	2107	NA	IS-G6
IVIA6731_phConsInteg-3	prophage	IVIA6731	no-taxa-assig	remnant	NA	NA	12260	None	NA
COF0324_isConsInteg-2	insertion sequence	COF0324	NA	NA	NA	IS200/IS605	761	NA	IS-G1
XYL1752_isConsInteg-2	insertion sequence	XYL1752	NA	NA	NA	IS21	1358	NA	IS-G2
CFBP8351_phConsInteg-1	prophage	CFBP8351	no-taxa-assig	incomplete	NA	NA	13700	None	NA
IVIA5901_isConsInteg-5	insertion sequence	IVIA5901	NA	NA	NA	IS200/IS605	1818	NA	IS-G1
Dixon_phConsInteg-6	prophage	Dixon	Siphoviridae	intact	NA	NA	16232	None	PPH-G3
XYL2055_isConsInteg-6	insertion sequence	XYL2055	NA	NA	NA	IS200/IS605	994	NA	IS-G1
TOS14_isConsInteg-5	insertion sequence	TOS14	NA	NA	NA	IS6	1283	NA	IS-G3
Riv5_phConsInteg-3	prophage	Riv5	Myoviridae	intact	NA	NA	22508	None	PPH-G6
CVC0251_isConsInteg-6	insertion sequence	CVC0251	NA	NA	NA	IS200/IS605	472	NA	IS-G4
3124_giConsInteg-6	genomic island	3124	NA	NA	no-funct-assig	NA	21600	NA	NA
RAAR14-plum327_isConsInteg-2	insertion sequence	RAAR14-plum327	NA	NA	NA	IS21	1759	NA	IS-G2
De-Donno_phConsInteg-3	prophage	De-Donno	Myoviridae	incomplete	NA	NA	20250	None	PPH-G6
sycamore-Sy-VA_phConsInteg-3	prophage	sycamore-Sy-VA	Myoviridae	intact	NA	NA	22425	Xanthomonas	PPH-G1
PD7211_phConsInteg-7	prophage	PD7211	no-taxa-assig	remnant	NA	NA	413	None	PPH-G9
ATCC-35871_giConsInteg-5	genomic island	ATCC-35871	NA	NA	resis-symbi	NA	13843	NA	GI-G6
CFBP8078_phConsInteg-4	prophage	CFBP8078	Myoviridae	incomplete	NA	NA	7666	Unspecified	PPH-G5
TOS5_phConsInteg-2	prophage	TOS5	no-taxa-assig	remnant	NA	NA	11798	None	NA
6c_phConsInteg-1	prophage	6c	Myoviridae	intact	NA	NA	40514	None	PPH-G3
Bakersfield-11_giConsInteg-3	genomic island	Bakersfield-11	NA	NA	no-funct-assig	NA	24100	NA	GI-G2
XF3348_phConsInteg-4	prophage	XF3348	no-taxa-assig	remnant	NA	NA	28215	None	PPH-G3
Bakersfield-14_isConsInteg-4	insertion sequence	Bakersfield-14	NA	NA	NA	IS6	911	NA	IS-G3
Dixon_isConsInteg-1	insertion sequence	Dixon	NA	NA	NA	IS200/IS605	1412	NA	IS-G1
Ma151_isConsInteg-3	insertion sequence	Ma151	NA	NA	NA	IS6	1283	NA	IS-G3
TOS4_isConsInteg-4	insertion sequence	TOS4	NA	NA	NA	IS1595	1232	NA	IS-G7
CFBP8417_phConsInteg-5	prophage	CFBP8417	no-taxa-assig	questionable	NA	NA	15580	None	PPH-G3
IVIA6586-2_giConsInteg-6	genomic island	IVIA6586-2	NA	NA	no-funct-assig	NA	22100	NA	NA
Bakersfield-11_phConsInteg-1	prophage	Bakersfield-11	Myoviridae	intact	NA	NA	33080	None	PPH-G1
OK3_isConsInteg-5	insertion sequence	OK3	NA	NA	NA	IS1595	2107	NA	IS-G6
Fb7_phConsInteg-12	prophage	Fb7	no-taxa-assig	remnant	NA	NA	11072	None	NA
CFBP8356_phConsInteg-3	prophage	CFBP8356	no-taxa-assig	remnant	NA	NA	12266	None	NA
PD7211_giConsInteg-5	genomic island	PD7211	NA	NA	no-funct-assig	NA	26600	NA	NA
OLS0479_phConsInteg-4	prophage	OLS0479	Myoviridae	incomplete	NA	NA	11581	None	PPH-G2
TPD3_phConsInteg-7	prophage	TPD3	Podoviridae	incomplete	NA	NA	7867	None	PPH-G5
PD7202_isConsInteg-5	insertion sequence	PD7202	NA	NA	NA	IS200/IS605	2120	NA	IS-G9
WM1-1_phConsInteg-11	prophage	WM1-1	no-taxa-assig	remnant	NA	NA	413	None	PPH-G9
RAAR14-plum327_phConsInteg-12	prophage	RAAR14-plum327	Myoviridae	incomplete	NA	NA	7690	Unspecified	PPH-G5
Hib4_isConsInteg-2	insertion sequence	Hib4	NA	NA	NA	IS200/IS605	1398	NA	IS-G1
RAAR6-Butte_phConsInteg-9	prophage	RAAR6-Butte	Myoviridae	incomplete	NA	NA	7531	Unspecified	PPH-G5
XYL1732_giConsInteg-6	genomic island	XYL1732	NA	NA	no-funct-assig	NA	17600	NA	NA
Bakersfield-14_isConsInteg-3	insertion sequence	Bakersfield-14	NA	NA	NA	IS200/IS605	1696	NA	IS-G1
PD7202_phConsInteg-6	prophage	PD7202	Myoviridae	intact	NA	NA	58177	Aggregatibacter	PPH-G2
Bakersfield-11_isConsInteg-1	insertion sequence	Bakersfield-11	NA	NA	NA	IS21	1384	NA	IS-G2
Ann-1_phConsInteg-11	prophage	Ann-1	Inoviridae	intact	NA	NA	28340	Stenotrophomonas	PPH-G8
U24D_giConsInteg-13	genomic island	U24D	NA	NA	patho	NA	29208	NA	PLS-G4
CoDiRO_giConsInteg-3	genomic island	CoDiRO	NA	NA	resis	NA	13882	NA	GI-G1
CO33_phConsInteg-2	prophage	CO33	Inoviridae	incomplete	NA	NA	8073	Stenotrophomonas	PPH-G8
9a5c_giConsInteg-7	genomic island	9a5c	NA	NA	patho-resis	NA	27655	NA	GI-G5
Pr8x_giConsInteg-3	genomic island	Pr8x	NA	NA	resis-symbi	NA	16793	NA	GI-G5
TOS4_phConsInteg-2	prophage	TOS4	no-taxa-assig	remnant	NA	NA	11798	None	NA
Temecula1Star_giConsInteg-3	genomic island	Temecula1Star	NA	NA	no-funct-assig	NA	17600	NA	NA
GV156_isConsInteg-4	insertion sequence	GV156	NA	NA	NA	IS1595	736	NA	IS-G7
Mul-MD_isConsInteg-8	insertion sequence	Mul-MD	NA	NA	NA	IS200/IS605	568	NA	IS-G4
CVC0256_isConsInteg-1	insertion sequence	CVC0256	NA	NA	NA	IS200/IS605	1597	NA	IS-G10
OLS0478_plsRetrInteg-2	plasmid	OLS0478	NA	NA	NA	NA	40515	None	PLS-G3
PD7211_giConsInteg-8	genomic island	PD7211	NA	NA	patho-resis-symbi	NA	18454	NA	GI-G5
IVIA6586-2_isConsInteg-5	insertion sequence	IVIA6586-2	NA	NA	NA	IS200/IS605	282	NA	IS-G1
XYL1732_giConsInteg-4	genomic island	XYL1732	NA	NA	no-funct-assig	NA	17600	NA	GI-G4
Salento-1_phConsInteg-4	prophage	Salento-1	Inoviridae	intact	NA	NA	17993	Xanthomonas	PPH-G8
CFBP8082_phConsInteg-2	prophage	CFBP8082	Podoviridae	incomplete	NA	NA	7882	None	PPH-G5
11399_giConsInteg-3	genomic island	11399	NA	NA	no-funct-assig	NA	47322	NA	NA
32_phConsInteg-6	prophage	32	Myoviridae	incomplete	NA	NA	14316	Proteus	PPH-G2
ATCC-35879_giConsInteg-4	genomic island	ATCC-35879	NA	NA	resis	NA	25175	NA	GI-G1
CVC0251_plsRetrInteg-1	plasmid	CVC0251	NA	NA	NA	NA	51175	None	PLS-G4
GV156_giConsInteg-12	genomic island	GV156	NA	NA	83co*96.73id	NA	13103	NA	GI-G1
BB01_phConsInteg-2	prophage	BB01	no-taxa-assig	incomplete	NA	NA	21870	None	NA
XYL1981_isConsInteg-4	insertion sequence	XYL1981	NA	NA	NA	IS200/IS605	282	NA	IS-G1
XYL2153-18_phConsInteg-1	prophage	XYL2153-18	no-taxa-assig	remnant	NA	NA	413	None	PPH-G9
XYL1968-18_phConsInteg-3	prophage	XYL1968-18	no-taxa-assig	remnant	NA	NA	14211	Xylella	PPH-G4
3124_isConsInteg-1	insertion sequence	3124	NA	NA	NA	IS21	1487	NA	IS-G2
Ann-1_giConsInteg-8	genomic island	Ann-1	NA	NA	no-funct-assig	NA	21600	NA	GI-G2
XYL1981_giConsInteg-6	genomic island	XYL1981	NA	NA	no-funct-assig	NA	18600	NA	NA
Bakersfield-14_giConsInteg-5	genomic island	Bakersfield-14	NA	NA	no-funct-assig	NA	18100	NA	NA
ATCC-35879_giConsInteg-8	genomic island	ATCC-35879	NA	NA	no-funct-assig	NA	17600	NA	GI-G4
MUL0034_giConsInteg-5	genomic island	MUL0034	NA	NA	no-funct-assig	NA	19600	NA	NA
MUL0034_giConsInteg-4	genomic island	MUL0034	NA	NA	no-funct-assig	NA	23600	NA	NA
XRB_giConsInteg-3	genomic island	XRB	NA	NA	no-funct-assig	NA	20489	NA	NA
PD7211_giConsInteg-9	genomic island	PD7211	NA	NA	patho-resis	NA	13740	NA	NA
LM10_phConsInteg-16	prophage	LM10	no-taxa-assig	remnant	NA	NA	413	None	PPH-G9
CVC0251_plsRetrInteg-2	plasmid	CVC0251	NA	NA	NA	NA	27016	None	PLS-G5
Temecula1_phConsInteg-11	prophage	Temecula1	no-taxa-assig	remnant	NA	NA	413	None	PPH-G9
MUL0034_isConsInteg-3	insertion sequence	MUL0034	NA	NA	NA	IS200/IS605	568	NA	IS-G4
GV156_giConsInteg-11	genomic island	GV156	NA	NA	no-funct-assig	NA	20100	NA	NA
CVC0256_phConsInteg-6	prophage	CVC0256	no-taxa-assig	remnant	NA	NA	402	None	PPH-G9
M23_phConsInteg-9	prophage	M23	no-taxa-assig	questionable	NA	NA	35638	None	NA
NOB1_isConsInteg-5	insertion sequence	NOB1	NA	NA	NA	IS1595	2107	NA	IS-G6
6c_phConsInteg-5	prophage	6c	Myoviridae	intact	NA	NA	50374	Proteus	PPH-G2
COF0324_giConsInteg-6	genomic island	COF0324	NA	NA	resis	NA	8758	NA	GI-G1
XYL1732_giConsInteg-5	genomic island	XYL1732	NA	NA	no-funct-assig	NA	16777	NA	NA
U24D_phConsInteg-6	prophage	U24D	Myoviridae	intact	NA	NA	55034	Proteus	NA
Fillmore_phConsInteg-7	prophage	Fillmore	Inoviridae	intact	NA	NA	8975	Xanthomonas	PPH-G8
De-Donno_phConsInteg-2	prophage	De-Donno	Podoviridae	incomplete	NA	NA	33505	None	PPH-G5
Ma151_giConsInteg-2	genomic island	Ma151	NA	NA	patho	NA	6448	NA	PPH-G6
IVIA6586-2_plsRetrInteg-1	plasmid	IVIA6586-2	NA	NA	NA	NA	58268	None	PLS-G6
Bakersfield-8_isConsInteg-1	insertion sequence	Bakersfield-8	NA	NA	NA	IS21	1384	NA	IS-G2
OLS0479_isConsInteg-1	insertion sequence	OLS0479	NA	NA	NA	IS200/IS605	2120	NA	IS-G9
EB92-1_phConsInteg-1	prophage	EB92-1	no-taxa-assig	remnant	NA	NA	11285	Psychrobacter	PPH-G2
AlmaEM3_phConsInteg-13	prophage	AlmaEM3	no-taxa-assig	remnant	NA	NA	413	None	PPH-G9
OK3_phConsInteg-6	prophage	OK3	no-taxa-assig	questionable	NA	NA	18081	None	NA
XYL2055_phConsInteg-3	prophage	XYL2055	no-taxa-assig	remnant	NA	NA	11171	None	NA
RAAR14-plum327_giConsInteg-4	genomic island	RAAR14-plum327	NA	NA	patho	NA	24668	NA	PLS-G4
LM10_giConsInteg-3	genomic island	LM10	NA	NA	patho-resis-symbi	NA	13668	NA	GI-G6
VB11_isConsInteg-4	insertion sequence	VB11	NA	NA	NA	IS200/IS605	1696	NA	IS-G1
Bakersfield-8_isConsInteg-4	insertion sequence	Bakersfield-8	NA	NA	NA	IS6	911	NA	IS-G3
IVIA5901_isConsInteg-3	insertion sequence	IVIA5901	NA	NA	NA	IS6	1314	NA	IS-G3
TemeculaL_phConsInteg-10	prophage	TemeculaL	Scuticavirus	intact	NA	NA	6058	Stenotrophomonas	PPH-G8
Ann-1_giConsInteg-1	genomic island	Ann-1	NA	NA	no-funct-assig	NA	25100	NA	NA
XYL2107-18_phConsInteg-2	prophage	XYL2107-18	no-taxa-assig	remnant	NA	NA	5504	None	PPH-G6
CFBP8073_phConsInteg-8	prophage	CFBP8073	no-taxa-assig	remnant	NA	NA	1515	None	NA
VB11_phConsInteg-3	prophage	VB11	Myoviridae	incomplete	NA	NA	22573	None	NA
Temecula1_giConsInteg-8	genomic island	Temecula1	NA	NA	no-funct-assig	NA	23100	NA	GI-G1
RAAR6-Butte_giConsInteg-2	genomic island	RAAR6-Butte	NA	NA	no-funct-assig	NA	22100	NA	NA
RAAR14-plum327_phConsInteg-6	prophage	RAAR14-plum327	no-taxa-assig	remnant	NA	NA	413	None	PPH-G9
J1a12_isConsInteg-5	insertion sequence	J1a12	NA	NA	NA	IS200/IS605	472	NA	IS-G4
OK3_phConsInteg-8	prophage	OK3	no-taxa-assig	remnant	NA	NA	7728	None	PPH-G2
Bakersfield-13_giConsInteg-4	genomic island	Bakersfield-13	NA	NA	no-funct-assig	NA	24100	NA	NA
B111_isConsInteg-2	insertion sequence	B111	NA	NA	NA	IS6	877	NA	IS-G3
Bakersfield-1_phConsInteg-6	prophage	Bakersfield-1	no-taxa-assig	questionable	NA	NA	19195	None	PPH-G2
AlmaEM3_phConsInteg-12	prophage	AlmaEM3	Podoviridae	incomplete	NA	NA	15453	None	PPH-G5
CO33_giConsInteg-3	genomic island	CO33	NA	NA	patho	NA	15078	NA	NA
IAS-AXF212H7_phConsInteg-3	prophage	IAS-AXF212H7	no-taxa-assig	questionable	NA	NA	12672	None	NA
J1a12_giConsInteg-1	genomic island	J1a12	NA	NA	no-funct-assig	NA	31600	NA	NA
Ann-1_phConsInteg-4	prophage	Ann-1	Podoviridae	intact	NA	NA	107231	Xylella	NA
AlmaEM3_phConsInteg-1	prophage	AlmaEM3	Podoviridae	intact	NA	NA	60332	Xylella	PPH-G1
GV230_phConsInteg-7	prophage	GV230	Myoviridae	incomplete	NA	NA	25336	None	PPH-G5
9a5c_phConsInteg-1	prophage	9a5c	Myoviridae	intact	NA	NA	41573	None	PPH-G3
XYL1732_phConsInteg-7	prophage	XYL1732	no-taxa-assig	remnant	NA	NA	6843	None	NA
B111_giConsInteg-4	genomic island	B111	NA	NA	patho	NA	6268	NA	NA
6c_plsRetrInteg-1	plasmid	6c	NA	NA	NA	NA	39572	None	PLS-G4
Ann-1_giConsInteg-3	genomic island	Ann-1	NA	NA	no-funct-assig	NA	24100	NA	NA
IVIA6731_phConsInteg-7	prophage	IVIA6731	no-taxa-assig	remnant	NA	NA	2746	None	PPH-G11
Riv5_phConsInteg-5	prophage	Riv5	Podoviridae	intact	NA	NA	45447	None	PPH-G7
TOS5_phConsInteg-5	prophage	TOS5	Inoviridae	incomplete	NA	NA	8009	Xanthomonas	PPH-G8
BB08-1_giConsInteg-6	genomic island	BB08-1	NA	NA	no-funct-assig	NA	22458	NA	GI-G1
CFBP8078_giConsInteg-5	genomic island	CFBP8078	NA	NA	no-funct-assig	NA	22100	NA	NA
GV230_phConsInteg-9	prophage	GV230	no-taxa-assig	remnant	NA	NA	413	None	PPH-G9
Riv5_giConsInteg-2	genomic island	Riv5	NA	NA	resis	NA	14827	NA	GI-G1
Dixon_giConsInteg-1	genomic island	Dixon	NA	NA	resis	NA	9047	NA	NA
Griffin-1_isConsInteg-5	insertion sequence	Griffin-1	NA	NA	NA	IS200/IS605	1219	NA	IS-G1
B111_phConsInteg-13	prophage	B111	no-taxa-assig	remnant	NA	NA	11111	None	NA
CVC0251_isConsInteg-5	insertion sequence	CVC0251	NA	NA	NA	IS21	2132	NA	IS-G2
Temecula1Star_isConsInteg-4	insertion sequence	Temecula1Star	NA	NA	NA	IS1595	2107	NA	IS-G6
Ma151_isConsInteg-4	insertion sequence	Ma151	NA	NA	NA	IS200/IS605	747	NA	IS-G1
TemeculaL_giConsInteg-2	genomic island	TemeculaL	NA	NA	no-funct-assig	NA	39600	NA	NA
sycamore-Sy-VA_isConsInteg-3	insertion sequence	sycamore-Sy-VA	NA	NA	NA	IS200/IS605	568	NA	IS-G4
COF0324_giConsInteg-5	genomic island	COF0324	NA	NA	patho-resis-symbi	NA	16793	NA	GI-G5
32_giConsInteg-3	genomic island	32	NA	NA	no-funct-assig	NA	51741	NA	NA
MUL0034_phConsInteg-6	prophage	MUL0034	Inoviridae	intact	NA	NA	14846	Stenotrophomonas	PPH-G8
ATCC-35871_phConsInteg-4	prophage	ATCC-35871	no-taxa-assig	remnant	NA	NA	8542	None	PPH-G10
CVC0256_isConsInteg-3	insertion sequence	CVC0256	NA	NA	NA	IS6	1279	NA	IS-G3
CFBP8416_isConsInteg-5	insertion sequence	CFBP8416	NA	NA	NA	IS6	1314	NA	IS-G3
DSM-10026_phConsInteg-8	prophage	DSM-10026	no-taxa-assig	remnant	NA	NA	6413	None	NA
XYL2107-18_giConsInteg-1	genomic island	XYL2107-18	NA	NA	no-funct-assig	NA	17600	NA	NA
ATCC-35871_isConsInteg-7	insertion sequence	ATCC-35871	NA	NA	NA	IS1595	769	NA	IS-G7
RAAR14-plum327_phConsInteg-7	prophage	RAAR14-plum327	no-taxa-assig	remnant	NA	NA	12869	None	NA
OLS0479_plsRetrInteg-1	plasmid	OLS0479	NA	NA	NA	NA	26571	None	PLS-G5
Salento-2_phConsInteg-6	prophage	Salento-2	Myoviridae	intact	NA	NA	44856	Aggregatibacter	PPH-G2
RH1_phConsInteg-15	prophage	RH1	Podoviridae	incomplete	NA	NA	13357	Xylella	PPH-G5
sycamore-Sy-VA_phConsInteg-2	prophage	sycamore-Sy-VA	Inoviridae	intact	NA	NA	9604	Stenotrophomonas	PPH-G8
OLS0478_phConsInteg-1	prophage	OLS0478	no-taxa-assig	remnant	NA	NA	12505	None	PPH-G6
WM1-1_phConsInteg-3	prophage	WM1-1	no-taxa-assig	questionable	NA	NA	6503	None	NA
BB08-1_phConsInteg-13	prophage	BB08-1	no-taxa-assig	remnant	NA	NA	8542	None	PPH-G10
B111_giConsInteg-2	genomic island	B111	NA	NA	no-funct-assig	NA	22100	NA	NA
IAS-AXF212H7_plsRetrInteg-1	plasmid	IAS-AXF212H7	NA	NA	NA	NA	1366	None	PLS-G1
Hib4_phConsInteg-5	prophage	Hib4	Inoviridae	intact	NA	NA	9772	Xanthomonas	PPH-G8
CFBP8072_phConsInteg-10	prophage	CFBP8072	no-taxa-assig	remnant	NA	NA	5108	None	NA
COF0324_plsRetrInteg-3	plasmid	COF0324	NA	NA	NA	NA	5557	None	PLS-G2
Bakersfield-14_phConsInteg-8	prophage	Bakersfield-14	Podoviridae	intact	NA	NA	42994	Xylella	PPH-G1
CO33_phConsInteg-8	prophage	CO33	no-taxa-assig	remnant	NA	NA	2732	None	PPH-G11
M23_phConsInteg-7	prophage	M23	Podoviridae	intact	NA	NA	45599	None	PPH-G2
TemeculaL_isConsInteg-1	insertion sequence	TemeculaL	NA	NA	NA	IS200/IS605	654	NA	IS-G1
CFBP8078_phConsInteg-2	prophage	CFBP8078	no-taxa-assig	remnant	NA	NA	8447	None	PPH-G10
Bakersfield-11_giConsInteg-1	genomic island	Bakersfield-11	NA	NA	resis	NA	21387	NA	GI-G1
Fillmore_phConsInteg-10	prophage	Fillmore	Podoviridae	incomplete	NA	NA	12932	None	PPH-G5
Riv5_phConsInteg-15	prophage	Riv5	Myoviridae	incomplete	NA	NA	13302	None	NA
PD7202_phConsInteg-8	prophage	PD7202	Inoviridae	intact	NA	NA	7940	Xanthomonas	PPH-G8
CFBP8071_isConsInteg-1	insertion sequence	CFBP8071	NA	NA	NA	IS1595	2107	NA	IS-G6
ATCC-35879_phConsInteg-1	prophage	ATCC-35879	Myoviridae	intact	NA	NA	45301	None	PPH-G1
Bakersfield-1_giConsInteg-7	genomic island	Bakersfield-1	NA	NA	no-funct-assig	NA	29499	NA	PLS-G3
XYL2107-18_phConsInteg-1	prophage	XYL2107-18	no-taxa-assig	remnant	NA	NA	413	None	PPH-G9
Red-Oak-2_isConsInteg-6	insertion sequence	Red-Oak-2	NA	NA	NA	IS200/IS605	1817	NA	IS-G1
VB11_isConsInteg-2	insertion sequence	VB11	NA	NA	NA	IS200/IS605	563	NA	IS-G4
RH1_phConsInteg-2	prophage	RH1	Myoviridae	intact	NA	NA	60090	Xanthomonas	PPH-G1
XRB_phConsInteg-3	prophage	XRB	Podoviridae	incomplete	NA	NA	12544	None	NA
Bakersfield-13_phConsInteg-9	prophage	Bakersfield-13	no-taxa-assig	questionable	NA	NA	35638	None	NA
Bakersfield-13_phConsInteg-6	prophage	Bakersfield-13	no-taxa-assig	questionable	NA	NA	19195	None	PPH-G2
XYL1981_phConsInteg-1	prophage	XYL1981	no-taxa-assig	remnant	NA	NA	396	None	PPH-G9
CVC0251_phConsInteg-8	prophage	CVC0251	no-taxa-assig	remnant	NA	NA	5783	None	NA
CVC0256_giConsInteg-3	genomic island	CVC0256	NA	NA	no-funct-assig	NA	69388	NA	GI-G7
TPD4_giConsInteg-1	genomic island	TPD4	NA	NA	no-funct-assig	NA	18933	NA	NA
BB01_phConsInteg-12	prophage	BB01	no-taxa-assig	remnant	NA	NA	3094	None	NA
Temecula1Star_phConsInteg-7	prophage	Temecula1Star	no-taxa-assig	remnant	NA	NA	7370	None	PPH-G6
CFBP8078_phConsInteg-7	prophage	CFBP8078	no-taxa-assig	questionable	NA	NA	5865	None	NA
Temecula1Star_isConsInteg-3	insertion sequence	Temecula1Star	NA	NA	NA	IS200/IS605	563	NA	IS-G4
PD7202_isConsInteg-1	insertion sequence	PD7202	NA	NA	NA	IS200/IS605	411	NA	IS-G4
AlmaEM3_phConsInteg-3	prophage	AlmaEM3	Inoviridae	intact	NA	NA	7622	Xanthomonas	PPH-G8
XYL2055_giConsInteg-5	genomic island	XYL2055	NA	NA	no-funct-assig	NA	20100	NA	NA
XYL1968-18_phConsInteg-8	prophage	XYL1968-18	Myoviridae	incomplete	NA	NA	10663	None	NA
BB01_isConsInteg-2	insertion sequence	BB01	NA	NA	NA	IS200/IS605	1235	NA	IS-G1
IVIA6731_phConsInteg-4	prophage	IVIA6731	no-taxa-assig	remnant	NA	NA	8542	None	PPH-G10
CFBP8416_isConsInteg-3	insertion sequence	CFBP8416	NA	NA	NA	new	870	NA	IS-G5
IVIA6586-2_phConsInteg-3	prophage	IVIA6586-2	no-taxa-assig	remnant	NA	NA	15463	Xylella	PPH-G4
sycamore-Sy-VA_giConsInteg-1	genomic island	sycamore-Sy-VA	NA	NA	no-funct-assig	NA	22100	NA	GI-G3
TPD3_phConsInteg-8	prophage	TPD3	no-taxa-assig	remnant	NA	NA	10980	Psychrobacter	PPH-G2
IVIA5901_giConsInteg-2	genomic island	IVIA5901	NA	NA	no-funct-assig	NA	36100	NA	NA
9a5c_phConsInteg-5	prophage	9a5c	Myoviridae	intact	NA	NA	48957	Proteus	PPH-G2
CVC0251_giConsInteg-3	genomic island	CVC0251	NA	NA	no-funct-assig	NA	25600	NA	NA
TOS5_isConsInteg-7	insertion sequence	TOS5	NA	NA	NA	new	870	NA	IS-G5
BB08-1_phConsInteg-6	prophage	BB08-1	Myoviridae	questionable	NA	NA	22929	Erwinia	PPH-G2
TOS5_giConsInteg-1	genomic island	TOS5	NA	NA	no-funct-assig	NA	35600	NA	NA
CFBP8416_phConsInteg-10	prophage	CFBP8416	no-taxa-assig	remnant	NA	NA	5560	None	NA
IAS-AXF212H7_phConsInteg-6	prophage	IAS-AXF212H7	no-taxa-assig	remnant	NA	NA	5452	None	NA
sycamore-Sy-VA_phConsInteg-8	prophage	sycamore-Sy-VA	no-taxa-assig	remnant	NA	NA	6123	None	PPH-G2
XYL2153-18_isConsInteg-6	insertion sequence	XYL2153-18	NA	NA	NA	IS200/IS605	1696	NA	IS-G1
IVIA6586-2_isConsInteg-4	insertion sequence	IVIA6586-2	NA	NA	NA	IS6	1314	NA	IS-G3
Salento-1_giConsInteg-3	genomic island	Salento-1	NA	NA	resis	NA	14657	NA	GI-G1
IAS-AXF-235T10_isConsInteg-2	insertion sequence	IAS-AXF-235T10	NA	NA	NA	IS21	1358	NA	IS-G2
Hib4_isConsInteg-7	insertion sequence	Hib4	NA	NA	NA	new	521	NA	IS-G5
9a5c_phConsInteg-7	prophage	9a5c	Inoviridae	incomplete	NA	NA	9697	Stenotrophomonas	PPH-G8
XYL2153-18_phConsInteg-11	prophage	XYL2153-18	Scuticavirus	intact	NA	NA	5555	Stenotrophomonas	PPH-G8
Ann-1_isConsInteg-5	insertion sequence	Ann-1	NA	NA	NA	IS6	671	NA	IS-G3
GV230_isConsInteg-5	insertion sequence	GV230	NA	NA	NA	IS1595	2107	NA	IS-G6
GB514_phConsInteg-12	prophage	GB514	Myoviridae	incomplete	NA	NA	17109	Erwinia	PPH-G2
Bakersfield-11_phConsInteg-2	prophage	Bakersfield-11	Siphoviridae	intact	NA	NA	9705	None	PPH-G8
CVC0256_isConsInteg-2	insertion sequence	CVC0256	NA	NA	NA	IS200/IS605	850	NA	IS-G1
XYL1732_phConsInteg-2	prophage	XYL1732	no-taxa-assig	remnant	NA	NA	413	None	PPH-G9
XYL1981_phConsInteg-7	prophage	XYL1981	no-taxa-assig	questionable	NA	NA	12215	None	NA
XF3348_phConsInteg-1	prophage	XF3348	no-taxa-assig	remnant	NA	NA	396	None	PPH-G9
Dixon_giConsInteg-7	genomic island	Dixon	NA	NA	no-funct-assig	NA	32600	NA	NA
IVIA5901_isConsInteg-1	insertion sequence	IVIA5901	NA	NA	NA	IS21	1358	NA	IS-G2
Fillmore_phConsInteg-2	prophage	Fillmore	Myoviridae	intact	NA	NA	60435	Xanthomonas	PPH-G1
XYL1968-18_phConsInteg-7	prophage	XYL1968-18	Siphoviridae	incomplete	NA	NA	11505	None	PPH-G3
OLS0478_giConsInteg-6	genomic island	OLS0478	NA	NA	resis	NA	14474	NA	GI-G1
CO33_phConsInteg-9	prophage	CO33	no-taxa-assig	remnant	NA	NA	14792	None	NA
ESVL_phConsInteg-8	prophage	ESVL	no-taxa-assig	remnant	NA	NA	5488	None	NA
COF0407_phConsInteg-10	prophage	COF0407	no-taxa-assig	remnant	NA	NA	17082	None	PPH-G6
TOS14_giConsInteg-2	genomic island	TOS14	NA	NA	no-funct-assig	NA	23600	NA	NA
XF3348_isConsInteg-4	insertion sequence	XF3348	NA	NA	NA	IS200/IS605	282	NA	IS-G1
3124_giConsInteg-3	genomic island	3124	NA	NA	no-funct-assig	NA	32600	NA	NA
IVIA5235_giConsInteg-3	genomic island	IVIA5235	NA	NA	no-funct-assig	NA	23100	NA	GI-G2
De-Donno_giConsInteg-3	genomic island	De-Donno	NA	NA	no-funct-assig	NA	24600	NA	NA
AlmaEM3_phConsInteg-9	prophage	AlmaEM3	no-taxa-assig	remnant	NA	NA	2746	None	PPH-G11
Fillmore_giConsInteg-3	genomic island	Fillmore	NA	NA	patho-resis-symbi	NA	14832	NA	GI-G6
DSM-10026_isConsInteg-4	insertion sequence	DSM-10026	NA	NA	NA	IS1595	1233	NA	IS-G7
Stag-s-Leap_giConsInteg-6	genomic island	Stag-s-Leap	NA	NA	no-funct-assig	NA	19100	NA	NA
Ann-1_phConsInteg-6	prophage	Ann-1	no-taxa-assig	remnant	NA	NA	2734	None	PPH-G11
M23_giConsInteg-3	genomic island	M23	NA	NA	resis	NA	12945	NA	GI-G1
CFBP8082_phConsInteg-7	prophage	CFBP8082	Myoviridae	incomplete	NA	NA	12504	Psychrobacter	PPH-G2
Dixon_isConsInteg-5	insertion sequence	Dixon	NA	NA	NA	IS6	1314	NA	IS-G3
U24D_giConsInteg-14	genomic island	U24D	NA	NA	no-funct-assig	NA	13566	NA	NA
ESVL_plsRetrInteg-2	plasmid	ESVL	NA	NA	NA	NA	59678	None	PLS-G6
GV156_giConsInteg-6	genomic island	GV156	NA	NA	resis	NA	14156	NA	GI-G1
Temecula1_isConsInteg-4	insertion sequence	Temecula1	NA	NA	NA	IS6	911	NA	IS-G3
6c_phConsInteg-2	prophage	6c	no-taxa-assig	remnant	NA	NA	402	None	PPH-G9
32_phConsInteg-9	prophage	32	Podoviridae	questionable	NA	NA	12089	Xylella	PPH-G4
COF0324_giConsInteg-2	genomic island	COF0324	NA	NA	no-funct-assig	NA	22100	NA	NA
Riv5_phConsInteg-14	prophage	Riv5	no-taxa-assig	remnant	NA	NA	8542	None	PPH-G10
TPD4_phConsInteg-2	prophage	TPD4	no-taxa-assig	remnant	NA	NA	6606	None	PPH-G6
CFBP8073_phConsInteg-7	prophage	CFBP8073	no-taxa-assig	questionable	NA	NA	12632	None	NA
CFBP8073_phConsInteg-2	prophage	CFBP8073	no-taxa-assig	remnant	NA	NA	413	None	PPH-G9
Fillmore_phConsInteg-11	prophage	Fillmore	Podoviridae	incomplete	NA	NA	15634	Xylella	PPH-G5
RH1_giConsInteg-2	genomic island	RH1	NA	NA	no-funct-assig	NA	33100	NA	NA
Mul-MD_giConsInteg-3	genomic island	Mul-MD	NA	NA	no-funct-assig	NA	17600	NA	GI-G4
Bakersfield-14_phConsInteg-11	prophage	Bakersfield-14	Myoviridae	incomplete	NA	NA	18110	None	PPH-G5
PD7211_phConsInteg-10	prophage	PD7211	Inoviridae	intact	NA	NA	9428	Xanthomonas	PPH-G8
XRB_phConsInteg-5	prophage	XRB	Podoviridae	incomplete	NA	NA	18594	None	NA
CFBP8082_isConsInteg-6	insertion sequence	CFBP8082	NA	NA	NA	new	2559	NA	NA
B111_giConsInteg-1	genomic island	B111	NA	NA	no-funct-assig	NA	79100	NA	NA
CO33_isConsInteg-3	insertion sequence	CO33	NA	NA	NA	IS6	689	NA	IS-G3
GB514_isConsInteg-4	insertion sequence	GB514	NA	NA	NA	IS200/IS605	397	NA	IS-G4
XYL1968-18_isConsInteg-4	insertion sequence	XYL1968-18	NA	NA	NA	IS200/IS605	1223	NA	IS-G1
TPD4_isConsInteg-3	insertion sequence	TPD4	NA	NA	NA	IS200/IS605	994	NA	IS-G1
RH1_giConsInteg-3	genomic island	RH1	NA	NA	patho-resis-symbi	NA	13669	NA	GI-G6
XYL2153-18_isConsInteg-5	insertion sequence	XYL2153-18	NA	NA	NA	IS1595	2107	NA	IS-G6
CVC0256_phConsInteg-3	prophage	CVC0256	no-taxa-assig	remnant	NA	NA	5888	None	NA
IVIA5235_giConsInteg-5	genomic island	IVIA5235	NA	NA	no-funct-assig	NA	29499	NA	PLS-G3
3124_giConsInteg-7	genomic island	3124	NA	NA	patho-resis-symbi	NA	69029	NA	GI-G7
M12_phConsInteg-4	prophage	M12	Podoviridae	intact	NA	NA	45463	None	PPH-G7
Hib4_isConsInteg-8	insertion sequence	Hib4	NA	NA	NA	IS200/IS605	469	NA	IS-G4
OK3_phConsInteg-11	prophage	OK3	no-taxa-assig	intact	NA	NA	7939	None	PPH-G8
Mul-MD_giConsInteg-2	genomic island	Mul-MD	NA	NA	no-funct-assig	NA	18100	NA	NA
IVIA6586-2_isConsInteg-1	insertion sequence	IVIA6586-2	NA	NA	NA	IS1595	180	NA	IS-G8
Dixon_isConsInteg-4	insertion sequence	Dixon	NA	NA	NA	new	870	NA	IS-G5
Fb7_phConsInteg-5	prophage	Fb7	Myoviridae	intact	NA	NA	78594	Proteus	NA
OLS0478_isConsInteg-1	insertion sequence	OLS0478	NA	NA	NA	IS200/IS605	2120	NA	IS-G9
U24D_isConsInteg-4	insertion sequence	U24D	NA	NA	NA	IS200/IS605	538	NA	IS-G4
CO33_isConsInteg-1	insertion sequence	CO33	NA	NA	NA	IS200/IS605	1300	NA	IS-G1
CO33_phConsInteg-10	prophage	CO33	no-taxa-assig	remnant	NA	NA	21692	Psychrobacter	PPH-G2
CFBP8417_giConsInteg-3	genomic island	CFBP8417	NA	NA	no-funct-assig	NA	20600	NA	NA
Riv5_isConsInteg-4	insertion sequence	Riv5	NA	NA	NA	IS6	1314	NA	IS-G3
CVC0256_giConsInteg-1	genomic island	CVC0256	NA	NA	no-funct-assig	NA	18100	NA	NA
Griffin-1_phConsInteg-1	prophage	Griffin-1	no-taxa-assig	remnant	NA	NA	413	None	PPH-G9
Mul-MD_phConsInteg-5	prophage	Mul-MD	no-taxa-assig	remnant	NA	NA	10478	None	PPH-G6
U24D_phConsInteg-2	prophage	U24D	no-taxa-assig	remnant	NA	NA	14952	None	NA
M12_phConsInteg-11	prophage	M12	no-taxa-assig	remnant	NA	NA	413	None	PPH-G9
Pr8x_plsRetrInteg-1	plasmid	Pr8x	NA	NA	NA	NA	39580	None	PLS-G4
CFBP8416_isConsInteg-4	insertion sequence	CFBP8416	NA	NA	NA	IS21	1358	NA	IS-G2
Bakersfield-14_phConsInteg-2	prophage	Bakersfield-14	Siphoviridae	intact	NA	NA	9704	None	PPH-G8
TPD3_isConsInteg-2	insertion sequence	TPD3	NA	NA	NA	IS200/IS605	994	NA	IS-G1
XYL2055_isConsInteg-4	insertion sequence	XYL2055	NA	NA	NA	IS1595	1233	NA	IS-G7
CFBP8073_isConsInteg-6	insertion sequence	CFBP8073	NA	NA	NA	IS200/IS605	1638	NA	IS-G10
IAS-AXF212H7_phConsInteg-7	prophage	IAS-AXF212H7	no-taxa-assig	remnant	NA	NA	2746	None	PPH-G11
Riv5_isConsInteg-6	insertion sequence	Riv5	NA	NA	NA	IS200/IS605	1817	NA	IS-G1
GV156_phConsInteg-13	prophage	GV156	no-taxa-assig	intact	NA	NA	9016	None	PPH-G8
COF0407_phConsInteg-1	prophage	COF0407	no-taxa-assig	remnant	NA	NA	4127	None	NA
J1a12_phConsInteg-8	prophage	J1a12	Myoviridae	intact	NA	NA	23760	None	PPH-G3
Pr8x_phConsInteg-7	prophage	Pr8x	Myoviridae	intact	NA	NA	102722	Acinetobacter	PPH-G1
CO33_giConsInteg-5	genomic island	CO33	NA	NA	no-funct-assig	NA	22100	NA	NA
OLS0478_giConsInteg-8	genomic island	OLS0478	NA	NA	no-funct-assig	NA	22100	NA	NA
Salento-1_phConsInteg-9	prophage	Salento-1	no-taxa-assig	remnant	NA	NA	11070	None	NA
XYL1732_giConsInteg-3	genomic island	XYL1732	NA	NA	no-funct-assig	NA	17600	NA	GI-G3
CFBP8082_phConsInteg-10	prophage	CFBP8082	no-taxa-assig	intact	NA	NA	5945	None	PPH-G8
CFBP8356_phConsInteg-9	prophage	CFBP8356	no-taxa-assig	questionable	NA	NA	6135	None	PPH-G8
9a5c_giConsInteg-10	genomic island	9a5c	NA	NA	resis	NA	20295	NA	GI-G1
IVIA5235_isConsInteg-5	insertion sequence	IVIA5235	NA	NA	NA	IS1595	2107	NA	IS-G6
Bakersfield-13_isConsInteg-1	insertion sequence	Bakersfield-13	NA	NA	NA	IS21	1384	NA	IS-G2
CFBP8073_isConsInteg-8	insertion sequence	CFBP8073	NA	NA	NA	IS200/IS605	1223	NA	IS-G9
Ann-1_plsRetrInteg-1	plasmid	Ann-1	NA	NA	NA	NA	30305	None	PLS-G5
U24D_giConsInteg-6	genomic island	U24D	NA	NA	no-funct-assig	NA	23100	NA	NA
GB514_phConsInteg-7	prophage	GB514	no-taxa-assig	remnant	NA	NA	6619	None	PPH-G6
Fillmore_isConsInteg-8	insertion sequence	Fillmore	NA	NA	NA	IS200/IS605	1255	NA	IS-G1
PD7211_phConsInteg-3	prophage	PD7211	no-taxa-assig	questionable	NA	NA	14074	None	NA
Fillmore_isConsInteg-4	insertion sequence	Fillmore	NA	NA	NA	IS6	1314	NA	IS-G3
LM10_phConsInteg-11	prophage	LM10	Podoviridae	intact	NA	NA	56167	Xylella	PPH-G4
Bakersfield-14_phConsInteg-4	prophage	Bakersfield-14	Inoviridae	intact	NA	NA	10135	Xanthomonas	PPH-G8
PD7202_phConsInteg-9	prophage	PD7202	no-taxa-assig	remnant	NA	NA	11063	None	NA
Temecula1Star_phConsInteg-3	prophage	Temecula1Star	Myoviridae	incomplete	NA	NA	14106	None	NA
Salento-2_giConsInteg-6	genomic island	Salento-2	NA	NA	resis	NA	20762	NA	GI-G1
Stag-s-Leap_phConsInteg-14	prophage	Stag-s-Leap	no-taxa-assig	remnant	NA	NA	13273	None	NA
RH1_giConsInteg-6	genomic island	RH1	NA	NA	no-funct-assig	NA	15802	NA	GI-G1
B111_plsRetrInteg-2	plasmid	B111	NA	NA	NA	NA	50444	None	PLS-G4
IAS-AXF-235T10_plsRetrInteg-1	plasmid	IAS-AXF-235T10	NA	NA	NA	NA	1366	None	PLS-G1
sycamore-Sy-VA_phConsInteg-4	prophage	sycamore-Sy-VA	no-taxa-assig	remnant	NA	NA	8542	None	PPH-G10
TemeculaL_giConsInteg-4	genomic island	TemeculaL	NA	NA	patho-resis-symbi	NA	10441	NA	GI-G6
CoDiRO_giConsInteg-4	genomic island	CoDiRO	NA	NA	no-funct-assig	NA	19100	NA	NA
CoDiRO_phConsInteg-9	prophage	CoDiRO	no-taxa-assig	remnant	NA	NA	11071	None	NA
CoDiRO_isConsInteg-2	insertion sequence	CoDiRO	NA	NA	NA	IS200/IS605	1380	NA	IS-G1
Bakersfield-8_giConsInteg-3	genomic island	Bakersfield-8	NA	NA	resis	NA	21386	NA	GI-G1
COF0324_phConsInteg-6	prophage	COF0324	Myoviridae	incomplete	NA	NA	8103	None	NA
LM10_isConsInteg-5	insertion sequence	LM10	NA	NA	NA	new	870	NA	IS-G5
CFBP8356_isConsInteg-3	insertion sequence	CFBP8356	NA	NA	NA	IS21	2130	NA	IS-G2
De-Donno_giConsInteg-2	genomic island	De-Donno	NA	NA	resis	NA	14662	NA	GI-G1
PD7202_phConsInteg-5	prophage	PD7202	Myoviridae	intact	NA	NA	47984	Aggregatibacter	PPH-G2
TOS4_phConsInteg-8	prophage	TOS4	no-taxa-assig	remnant	NA	NA	15140	None	PPH-G4
Temecula1Star_isConsInteg-1	insertion sequence	Temecula1Star	NA	NA	NA	IS21	1384	NA	IS-G2
J1a12_giConsInteg-8	genomic island	J1a12	NA	NA	resis	NA	18461	NA	GI-G1
OLS0478_isConsInteg-6	insertion sequence	OLS0478	NA	NA	NA	IS21	2130	NA	IS-G2
Bakersfield-11_phConsInteg-14	prophage	Bakersfield-11	Podoviridae	incomplete	NA	NA	16101	Xylella	NA
Griffin-1_phConsInteg-8	prophage	Griffin-1	no-taxa-assig	questionable	NA	NA	11084	None	PPH-G6
Fb7_isConsInteg-3	insertion sequence	Fb7	NA	NA	NA	IS200/IS605	1527	NA	IS-G1
COF0324_isConsInteg-4	insertion sequence	COF0324	NA	NA	NA	IS200/IS605	574	NA	IS-G1
11399_giConsInteg-1	genomic island	11399	NA	NA	no-funct-assig	NA	22100	NA	NA
M12_isConsInteg-3	insertion sequence	M12	NA	NA	NA	IS200/IS605	636	NA	NA
TPD4_isConsInteg-4	insertion sequence	TPD4	NA	NA	NA	IS1595	1233	NA	IS-G7
TOS5_giConsInteg-2	genomic island	TOS5	NA	NA	resis	NA	9782	NA	NA
32_giConsInteg-7	genomic island	32	NA	NA	resis	NA	8758	NA	GI-G1
CFBP7970_phConsInteg-2	prophage	CFBP7970	Myoviridae	incomplete	NA	NA	7680	None	PPH-G5
PD7202_giConsInteg-2	genomic island	PD7202	NA	NA	patho-resis-symbi	NA	17296	NA	GI-G5
COF0324_giConsInteg-1	genomic island	COF0324	NA	NA	no-funct-assig	NA	39100	NA	NA
Temecula1_giConsInteg-7	genomic island	Temecula1	NA	NA	no-funct-assig	NA	17600	NA	NA
11399_phConsInteg-12	prophage	11399	no-taxa-assig	remnant	NA	NA	396	None	PPH-G9
DSM-10026_isConsInteg-2	insertion sequence	DSM-10026	NA	NA	NA	IS21	1384	NA	IS-G2
Dixon_phConsInteg-2	prophage	Dixon	no-taxa-assig	questionable	NA	NA	6074	None	NA
RAAR14-plum327_isConsInteg-5	insertion sequence	RAAR14-plum327	NA	NA	NA	IS200/IS605	282	NA	IS-G1
Mul-MD_isConsInteg-1	insertion sequence	Mul-MD	NA	NA	NA	IS1595	284	NA	IS-G8
RAAR6-Butte_isConsInteg-1	insertion sequence	RAAR6-Butte	NA	NA	NA	new	870	NA	IS-G5
U24D_giConsInteg-1	genomic island	U24D	NA	NA	no-funct-assig	NA	37600	NA	NA
PD7211_giConsInteg-6	genomic island	PD7211	NA	NA	no-funct-assig	NA	21600	NA	NA
CFBP8351_phConsInteg-9	prophage	CFBP8351	no-taxa-assig	remnant	NA	NA	10870	Psychrobacter	PPH-G2
CVC0251_isConsInteg-4	insertion sequence	CVC0251	NA	NA	NA	IS6	1279	NA	IS-G3
Mul-MD_giConsInteg-1	genomic island	Mul-MD	NA	NA	no-funct-assig	NA	17100	NA	NA
XF3348_giConsInteg-4	genomic island	XF3348	NA	NA	no-funct-assig	NA	22600	NA	NA
XYL2107-18_phConsInteg-4	prophage	XYL2107-18	Siphoviridae	intact	NA	NA	6747	None	PPH-G8
ATCC-35871_giConsInteg-9	genomic island	ATCC-35871	NA	NA	patho	NA	10031	NA	NA
3124_giConsInteg-2	genomic island	3124	NA	NA	no-funct-assig	NA	18100	NA	NA
Bakersfield-1_phConsInteg-4	prophage	Bakersfield-1	Myoviridae	incomplete	NA	NA	25500	None	PPH-G6
XYL2153-18_phConsInteg-10	prophage	XYL2153-18	Myoviridae	incomplete	NA	NA	6550	None	NA
CO33_isConsInteg-2	insertion sequence	CO33	NA	NA	NA	IS1595	1232	NA	IS-G7
OLS0479_giConsInteg-4	genomic island	OLS0479	NA	NA	no-funct-assig	NA	22100	NA	NA
IAS-AXF-235T10_phConsInteg-4	prophage	IAS-AXF-235T10	no-taxa-assig	remnant	NA	NA	12440	Proteus	PPH-G2
3124_phConsInteg-10	prophage	3124	Myoviridae	intact	NA	NA	41318	Acinetobacter	PPH-G1
GV156_giConsInteg-5	genomic island	GV156	NA	NA	no-funct-assig	NA	17600	NA	NA
Ann-1_phConsInteg-5	prophage	Ann-1	Podoviridae	intact	NA	NA	35606	Xylella	PPH-G4
AlmaEM3_isConsInteg-2	insertion sequence	AlmaEM3	NA	NA	NA	IS200/IS605	636	NA	NA
M12_giConsInteg-1	genomic island	M12	NA	NA	no-funct-assig	NA	21100	NA	NA
IVIA5235_phConsInteg-8	prophage	IVIA5235	Myoviridae	questionable	NA	NA	35638	Erwinia	NA
ATCC-35871_isConsInteg-2	insertion sequence	ATCC-35871	NA	NA	NA	IS200/IS605	337	NA	IS-G1
CFBP8356_giConsInteg-1	genomic island	CFBP8356	NA	NA	no-funct-assig	NA	22100	NA	NA
CFBP8351_isConsInteg-3	insertion sequence	CFBP8351	NA	NA	NA	IS200/IS605	1412	NA	IS-G1
ATCC-35871_isConsInteg-5	insertion sequence	ATCC-35871	NA	NA	NA	IS1595	769	NA	IS-G7
32_isConsInteg-3	insertion sequence	32	NA	NA	NA	IS6	567	NA	IS-G3
B111_phConsInteg-1	prophage	B111	no-taxa-assig	questionable	NA	NA	23124	None	NA
TPD3_giConsInteg-1	genomic island	TPD3	NA	NA	no-funct-assig	NA	24600	NA	NA
Temecula1Star_giConsInteg-1	genomic island	Temecula1Star	NA	NA	no-funct-assig	NA	22100	NA	NA
M12_phConsInteg-2	prophage	M12	Myoviridae	intact	NA	NA	22507	None	PPH-G6
U24D_giConsInteg-10	genomic island	U24D	NA	NA	no-funct-assig	NA	17600	NA	NA
MUL0034_giConsInteg-1	genomic island	MUL0034	NA	NA	no-funct-assig	NA	25600	NA	NA
32_phConsInteg-8	prophage	32	Podoviridae	incomplete	NA	NA	16998	None	NA
GV156_giConsInteg-10	genomic island	GV156	NA	NA	no-funct-assig	NA	22100	NA	NA
Red-Oak-2_phConsInteg-7	prophage	Red-Oak-2	no-taxa-assig	remnant	NA	NA	2746	None	PPH-G11
De-Donno_isConsInteg-3	insertion sequence	De-Donno	NA	NA	NA	IS200/IS605	1527	NA	IS-G1
Ann-1_phConsInteg-14	prophage	Ann-1	Myoviridae	incomplete	NA	NA	23454	None	PPH-G5
Bakersfield-1_giConsInteg-5	genomic island	Bakersfield-1	NA	NA	no-funct-assig	NA	23600	NA	GI-G2
ATCC-35871_giConsInteg-1	genomic island	ATCC-35871	NA	NA	no-funct-assig	NA	23100	NA	NA
OK3_giConsInteg-3	genomic island	OK3	NA	NA	no-funct-assig	NA	25100	NA	NA
Fb7_phConsInteg-8	prophage	Fb7	no-taxa-assig	questionable	NA	NA	14784	None	NA
Mul-MD_phConsInteg-10	prophage	Mul-MD	Podoviridae	incomplete	NA	NA	15227	Xylella	PPH-G4
Bakersfield-11_giConsInteg-2	genomic island	Bakersfield-11	NA	NA	no-funct-assig	NA	25100	NA	NA
GV230_phConsInteg-8	prophage	GV230	Myoviridae	incomplete	NA	NA	18111	None	PPH-G5
Dixon_phConsInteg-15	prophage	Dixon	Podoviridae	incomplete	NA	NA	35299	Xylella	PPH-G5
Ma151_phConsInteg-9	prophage	Ma151	no-taxa-assig	questionable	NA	NA	4080	None	PPH-G8
TPD4_phConsInteg-4	prophage	TPD4	no-taxa-assig	remnant	NA	NA	5156	None	NA
TOS14_phConsInteg-1	prophage	TOS14	Myoviridae	intact	NA	NA	24979	None	PPH-G1
ATCC-35871_isConsInteg-11	insertion sequence	ATCC-35871	NA	NA	NA	IS21	1789	NA	IS-G2
MUL0034_isConsInteg-5	insertion sequence	MUL0034	NA	NA	NA	IS6	689	NA	IS-G3
CO33_phConsInteg-3	prophage	CO33	Myoviridae	incomplete	NA	NA	20810	None	PPH-G5
AlmaEM3_isConsInteg-1	insertion sequence	AlmaEM3	NA	NA	NA	IS21	1358	NA	IS-G2
XYL1732_phConsInteg-8	prophage	XYL1732	Myoviridae	incomplete	NA	NA	6215	None	NA
GB514_isConsInteg-2	insertion sequence	GB514	NA	NA	NA	IS1595	2032	NA	IS-G6
CFBP8072_phConsInteg-7	prophage	CFBP8072	no-taxa-assig	remnant	NA	NA	13872	None	PPH-G3
RAAR14-plum327_isConsInteg-7	insertion sequence	RAAR14-plum327	NA	NA	NA	IS200/IS605	1042	NA	IS-G1
XYL1981_giConsInteg-1	genomic island	XYL1981	NA	NA	no-funct-assig	NA	17081	NA	PPH-G5
LM10_phConsInteg-12	prophage	LM10	no-taxa-assig	remnant	NA	NA	2746	None	PPH-G11
11399_phConsInteg-14	prophage	11399	no-taxa-assig	remnant	NA	NA	11046	None	NA
CFBP8078_giConsInteg-1	genomic island	CFBP8078	NA	NA	no-funct-assig	NA	24600	NA	NA
Dixon_giConsInteg-10	genomic island	Dixon	NA	NA	no-funct-assig	NA	34100	NA	NA
Bakersfield-13_phConsInteg-11	prophage	Bakersfield-13	Myoviridae	incomplete	NA	NA	18110	None	PPH-G5
BB01_giConsInteg-3	genomic island	BB01	NA	NA	no-funct-assig	NA	22100	NA	NA
Hib4_giConsInteg-3	genomic island	Hib4	NA	NA	no-funct-assig	NA	20100	NA	NA
Bakersfield-13_isConsInteg-2	insertion sequence	Bakersfield-13	NA	NA	NA	IS200/IS605	397	NA	IS-G4
PD7211_phConsInteg-12	prophage	PD7211	Inoviridae	intact	NA	NA	21527	Xanthomonas	PPH-G8
IVIA5901_giConsInteg-5	genomic island	IVIA5901	NA	NA	no-funct-assig	NA	22100	NA	NA
CFBP8082_isConsInteg-8	insertion sequence	CFBP8082	NA	NA	NA	IS200/IS605	1696	NA	IS-G1
B111_giConsInteg-6	genomic island	B111	NA	NA	no-funct-assig	NA	20600	NA	NA
PD7202_giConsInteg-5	genomic island	PD7202	NA	NA	resis	NA	20766	NA	GI-G1
CoDiRO_giConsInteg-5	genomic island	CoDiRO	NA	NA	no-funct-assig	NA	22600	NA	NA
IAS-AXF212H7_phConsInteg-4	prophage	IAS-AXF212H7	no-taxa-assig	remnant	NA	NA	12440	None	PPH-G2
TOS14_phConsInteg-11	prophage	TOS14	no-taxa-assig	remnant	NA	NA	19881	None	NA
AlmaEM3_giConsInteg-3	genomic island	AlmaEM3	NA	NA	patho-resis-symbi	NA	13669	NA	GI-G6
Bakersfield-8_isConsInteg-5	insertion sequence	Bakersfield-8	NA	NA	NA	IS1595	2107	NA	IS-G6
GV230_phConsInteg-4	prophage	GV230	Myoviridae	intact	NA	NA	57152	Erwinia	PPH-G2
Red-Oak-2_phConsInteg-4	prophage	Red-Oak-2	Podoviridae	intact	NA	NA	45463	None	PPH-G7
CFBP8071_isConsInteg-4	insertion sequence	CFBP8071	NA	NA	NA	IS200/IS605	563	NA	IS-G4
Salento-1_giConsInteg-2	genomic island	Salento-1	NA	NA	metab	NA	6531	NA	NA
Salento-2_isConsInteg-3	insertion sequence	Salento-2	NA	NA	NA	IS200/IS605	1527	NA	IS-G1
CFBP8071_phConsInteg-2	prophage	CFBP8071	Myoviridae	incomplete	NA	NA	7680	None	PPH-G5
BB01_phConsInteg-7	prophage	BB01	no-taxa-assig	remnant	NA	NA	2746	None	PPH-G11
Bakersfield-13_phConsInteg-13	prophage	Bakersfield-13	Myoviridae	incomplete	NA	NA	10808	None	PPH-G6
Ma151_giConsInteg-5	genomic island	Ma151	NA	NA	no-funct-assig	NA	17505	NA	NA
U24D_giConsInteg-4	genomic island	U24D	NA	NA	no-funct-assig	NA	17600	NA	NA
WM1-1_isConsInteg-5	insertion sequence	WM1-1	NA	NA	NA	IS6	911	NA	IS-G3
Ma151_phConsInteg-8	prophage	Ma151	no-taxa-assig	remnant	NA	NA	7884	None	PPH-G2
COF0324_giConsInteg-8	genomic island	COF0324	NA	NA	no-funct-assig	NA	22100	NA	NA
Mul-MD_phConsInteg-13	prophage	Mul-MD	no-taxa-assig	remnant	NA	NA	1816	None	NA
RAAR6-Butte_phConsInteg-6	prophage	RAAR6-Butte	no-taxa-assig	remnant	NA	NA	4971	None	PPH-G6
COF0324_phConsInteg-3	prophage	COF0324	no-taxa-assig	remnant	NA	NA	1688	None	NA
De-Donno_giConsInteg-1	genomic island	De-Donno	NA	NA	no-funct-assig	NA	38100	NA	NA
CFBP8356_isConsInteg-5	insertion sequence	CFBP8356	NA	NA	NA	IS200/IS605	413	NA	NA
3124_giConsInteg-1	genomic island	3124	NA	NA	no-funct-assig	NA	18099	NA	NA
TOS14_phConsInteg-7	prophage	TOS14	no-taxa-assig	remnant	NA	NA	413	None	PPH-G9
PD7211_phConsInteg-17	prophage	PD7211	Myoviridae	intact	NA	NA	16734	Acinetobacter	PPH-G1
CFBP8356_phConsInteg-4	prophage	CFBP8356	no-taxa-assig	remnant	NA	NA	2732	None	PPH-G11
XYL2107-18_phConsInteg-11	prophage	XYL2107-18	Scuticavirus	intact	NA	NA	5555	Stenotrophomonas	PPH-G8
Bakersfield-1_phConsInteg-14	prophage	Bakersfield-1	Podoviridae	incomplete	NA	NA	16102	Xylella	NA
OLS0478_giConsInteg-7	genomic island	OLS0478	NA	NA	no-funct-assig	NA	17600	NA	GI-G4
TemeculaL_isConsInteg-3	insertion sequence	TemeculaL	NA	NA	NA	IS21	1384	NA	IS-G2
XYL2107-18_phConsInteg-3	prophage	XYL2107-18	Myoviridae	incomplete	NA	NA	7680	None	PPH-G5
XYL1732_giConsInteg-1	genomic island	XYL1732	NA	NA	no-funct-assig	NA	17600	NA	NA
XYL1752_phConsInteg-8	prophage	XYL1752	Myoviridae	incomplete	NA	NA	10479	None	NA
RH1_phConsInteg-4	prophage	RH1	Podoviridae	incomplete	NA	NA	22076	Xylella	NA
BB01_phConsInteg-16	prophage	BB01	no-taxa-assig	questionable	NA	NA	12398	None	NA
CFBP8073_isConsInteg-5	insertion sequence	CFBP8073	NA	NA	NA	IS200/IS605	366	NA	NA
J1a12_giConsInteg-2	genomic island	J1a12	NA	NA	no-funct-assig	NA	38600	NA	GI-G3
BB08-1_phConsInteg-1	prophage	BB08-1	Podoviridae	intact	NA	NA	60430	Xylella	PPH-G1
Salento-1_phConsInteg-6	prophage	Salento-1	Myoviridae	intact	NA	NA	44845	Aggregatibacter	PPH-G2
Red-Oak-2_isConsInteg-1	insertion sequence	Red-Oak-2	NA	NA	NA	IS21	1358	NA	IS-G2
WM1-1_phConsInteg-2	prophage	WM1-1	Podoviridae	questionable	NA	NA	28856	Xylella	PPH-G1
MUL0034_phConsInteg-10	prophage	MUL0034	Myoviridae	incomplete	NA	NA	25351	None	PPH-G5
J1a12_plsRetrInteg-1	plasmid	J1a12	NA	NA	NA	NA	27268	None	PLS-G5
TemeculaL_phConsInteg-6	prophage	TemeculaL	no-taxa-assig	remnant	NA	NA	10051	None	PPH-G2
PD7211_phConsInteg-11	prophage	PD7211	Inoviridae	intact	NA	NA	9428	Xanthomonas	PPH-G8
ATCC-35871_isConsInteg-13	insertion sequence	ATCC-35871	NA	NA	NA	IS200/IS605	1561	NA	NA
IVIA5901_isConsInteg-4	insertion sequence	IVIA5901	NA	NA	NA	new	870	NA	IS-G5
XYL1732_isConsInteg-2	insertion sequence	XYL1732	NA	NA	NA	IS200/IS605	1412	NA	IS-G1
OLS0478_phConsInteg-3	prophage	OLS0478	Inoviridae	incomplete	NA	NA	8033	None	PPH-G8
XYL2055_phConsInteg-2	prophage	XYL2055	Myoviridae	incomplete	NA	NA	7680	None	PPH-G5
ATCC-35879_phConsInteg-7	prophage	ATCC-35879	Myoviridae	questionable	NA	NA	33161	Erwinia	NA
TOS4_isConsInteg-1	insertion sequence	TOS4	NA	NA	NA	IS21	1357	NA	IS-G2
XYL2055_phConsInteg-9	prophage	XYL2055	no-taxa-assig	remnant	NA	NA	5377	None	PPH-G6
XYL1981_phConsInteg-9	prophage	XYL1981	no-taxa-assig	questionable	NA	NA	7048	None	NA
CVC0251_giConsInteg-1	genomic island	CVC0251	NA	NA	no-funct-assig	NA	42600	NA	NA
Bakersfield-13_phConsInteg-7	prophage	Bakersfield-13	Myoviridae	intact	NA	NA	26271	None	PPH-G2
CFBP8078_giConsInteg-7	genomic island	CFBP8078	NA	NA	patho	NA	25898	NA	PLS-G5
XYL1752_isConsInteg-4	insertion sequence	XYL1752	NA	NA	NA	IS200/IS605	282	NA	IS-G1
XYL1968-18_phConsInteg-6	prophage	XYL1968-18	no-taxa-assig	questionable	NA	NA	12552	None	NA
M23_giConsInteg-4	genomic island	M23	NA	NA	no-funct-assig	NA	23600	NA	GI-G2
Bakersfield-11_isConsInteg-2	insertion sequence	Bakersfield-11	NA	NA	NA	IS200/IS605	397	NA	IS-G4
BB08-1_phConsInteg-11	prophage	BB08-1	Myoviridae	incomplete	NA	NA	12746	None	NA
Temecula1_isConsInteg-2	insertion sequence	Temecula1	NA	NA	NA	IS200/IS605	397	NA	IS-G4
Ann-1_phConsInteg-3	prophage	Ann-1	Podoviridae	intact	NA	NA	67222	Xylella	PPH-G1
CFBP8351_phConsInteg-3	prophage	CFBP8351	Myoviridae	incomplete	NA	NA	10928	None	NA
ATCC-35871_phConsInteg-6	prophage	ATCC-35871	no-taxa-assig	remnant	NA	NA	12786	None	NA
CFBP8078_phConsInteg-1	prophage	CFBP8078	no-taxa-assig	remnant	NA	NA	413	None	PPH-G9
BB08-1_isConsInteg-10	insertion sequence	BB08-1	NA	NA	NA	IS200/IS605	1254	NA	IS-G1
CFBP8351_isConsInteg-4	insertion sequence	CFBP8351	NA	NA	NA	IS200/IS605	563	NA	IS-G4
CFBP7970_giConsInteg-3	genomic island	CFBP7970	NA	NA	no-funct-assig	NA	22600	NA	GI-G4
CFBP8082_giConsInteg-3	genomic island	CFBP8082	NA	NA	no-funct-assig	NA	27600	NA	NA
CFBP8356_phConsInteg-8	prophage	CFBP8356	no-taxa-assig	remnant	NA	NA	7090	None	PPH-G3
PD7211_isConsInteg-5	insertion sequence	PD7211	NA	NA	NA	IS200/IS605	411	NA	IS-G4
ATCC-35871_phConsInteg-10	prophage	ATCC-35871	no-taxa-assig	remnant	NA	NA	6088	Erwinia	NA
Bakersfield-11_plsRetrInteg-1	plasmid	Bakersfield-11	NA	NA	NA	NA	38298	None	PLS-G3
TemeculaL_giConsInteg-5	genomic island	TemeculaL	NA	NA	no-funct-assig	NA	19100	NA	NA
IVIA5901_phConsInteg-7	prophage	IVIA5901	Myoviridae	intact	NA	NA	26149	Proteus	PPH-G2
OLS0479_isConsInteg-4	insertion sequence	OLS0479	NA	NA	NA	IS200/IS605	215	NA	IS-G1
EB92-1_giConsInteg-5	genomic island	EB92-1	NA	NA	no-funct-assig	NA	20100	NA	NA
Salento-1_phConsInteg-2	prophage	Salento-1	Podoviridae	incomplete	NA	NA	33504	None	PPH-G5
Salento-2_giConsInteg-7	genomic island	Salento-2	NA	NA	no-funct-assig	NA	14969	NA	NA
Dixon_phConsInteg-12	prophage	Dixon	Myoviridae	intact	NA	NA	30089	Ralstonia	PPH-G1
EB92-1_giConsInteg-2	genomic island	EB92-1	NA	NA	no-funct-assig	NA	16566	NA	NA
AlmaEM3_phConsInteg-6	prophage	AlmaEM3	no-taxa-assig	questionable	NA	NA	18575	None	PPH-G6
GB514_isConsInteg-1	insertion sequence	GB514	NA	NA	NA	IS6	911	NA	IS-G3
COF0324_giConsInteg-3	genomic island	COF0324	NA	NA	no-funct-assig	NA	19100	NA	NA
RAAR6-Butte_isConsInteg-4	insertion sequence	RAAR6-Butte	NA	NA	NA	IS6	1314	NA	IS-G3
Pr8x_giConsInteg-7	genomic island	Pr8x	NA	NA	no-funct-assig	NA	21500	NA	PLS-G4
Hib4_phConsInteg-9	prophage	Hib4	Myoviridae	intact	NA	NA	50571	Proteus	PPH-G2
IVIA5235_giConsInteg-1	genomic island	IVIA5235	NA	NA	no-funct-assig	NA	21271	NA	NA
Bakersfield-8_giConsInteg-5	genomic island	Bakersfield-8	NA	NA	no-funct-assig	NA	23600	NA	GI-G2
11399_giConsInteg-2	genomic island	11399	NA	NA	no-funct-assig	NA	14800	NA	GI-G1
9a5c_isConsInteg-2	insertion sequence	9a5c	NA	NA	NA	IS200/IS605	1380	NA	IS-G1
U24D_phConsInteg-3	prophage	U24D	Myoviridae	intact	NA	NA	49347	Acinetobacter	PPH-G1
Griffin-1_phConsInteg-5	prophage	Griffin-1	Myoviridae	incomplete	NA	NA	16424	None	PPH-G5
Bakersfield-13_phConsInteg-3	prophage	Bakersfield-13	Myoviridae	incomplete	NA	NA	25746	None	PPH-G6
ATCC-35879_phConsInteg-3	prophage	ATCC-35879	no-taxa-assig	questionable	NA	NA	10807	None	PPH-G6
Temecula1_phConsInteg-9	prophage	Temecula1	Myoviridae	incomplete	NA	NA	25336	None	PPH-G5
RH1_phConsInteg-12	prophage	RH1	Myoviridae	intact	NA	NA	26228	Proteus	PPH-G2
9a5c_phConsInteg-2	prophage	9a5c	no-taxa-assig	remnant	NA	NA	14952	None	NA
Mul-MD_phConsInteg-9	prophage	Mul-MD	no-taxa-assig	remnant	NA	NA	10584	Haemophilus	PPH-G2
XYL1981_phConsInteg-10	prophage	XYL1981	no-taxa-assig	remnant	NA	NA	4971	None	PPH-G6
CVC0256_giConsInteg-5	genomic island	CVC0256	NA	NA	no-funct-assig	NA	22600	NA	NA
CFBP7970_isConsInteg-7	insertion sequence	CFBP7970	NA	NA	NA	IS6	911	NA	IS-G3
Pr8x_giConsInteg-1	genomic island	Pr8x	NA	NA	resis	NA	18936	NA	GI-G1
CFBP8351_phConsInteg-10	prophage	CFBP8351	no-taxa-assig	remnant	NA	NA	6002	None	NA
IVIA5901_phConsInteg-9	prophage	IVIA5901	Podoviridae	incomplete	NA	NA	23665	None	PPH-G5
CVC0256_isConsInteg-4	insertion sequence	CVC0256	NA	NA	NA	IS200/IS605	682	NA	IS-G1
M12_phConsInteg-8	prophage	M12	Myoviridae	intact	NA	NA	25365	Proteus	PPH-G2
CVC0251_phConsInteg-5	prophage	CVC0251	no-taxa-assig	questionable	NA	NA	6354	None	NA
ATCC-35879_phConsInteg-4	prophage	ATCC-35879	no-taxa-assig	remnant	NA	NA	413	None	PPH-G9
Bakersfield-8_phConsInteg-13	prophage	Bakersfield-8	Myoviridae	incomplete	NA	NA	10808	None	PPH-G6
CVC0256_phConsInteg-9	prophage	CVC0256	Myoviridae	questionable	NA	NA	15015	Proteus	PPH-G2
Fb7_phConsInteg-11	prophage	Fb7	Myoviridae	intact	NA	NA	58953	Acinetobacter	PPH-G1
Fb7_phConsInteg-4	prophage	Fb7	Myoviridae	questionable	NA	NA	20057	Proteus	PPH-G2
OLS0479_isConsInteg-2	insertion sequence	OLS0479	NA	NA	NA	IS200/IS605	411	NA	IS-G4
Griffin-1_giConsInteg-6	genomic island	Griffin-1	NA	NA	no-funct-assig	NA	22100	NA	NA
Pr8x_phConsInteg-9	prophage	Pr8x	Myoviridae	intact	NA	NA	65100	Aggregatibacter	NA
Stag-s-Leap_phConsInteg-4	prophage	Stag-s-Leap	no-taxa-assig	intact	NA	NA	7939	None	PPH-G8
RAAR14-plum327_giConsInteg-1	genomic island	RAAR14-plum327	NA	NA	no-funct-assig	NA	22100	NA	NA
ATCC-35871_giConsInteg-10	genomic island	ATCC-35871	NA	NA	no-funct-assig	NA	39600	NA	NA
Ma151_phConsInteg-1	prophage	Ma151	Myoviridae	intact	NA	NA	24097	Xanthomonas	PPH-G1
Bakersfield-14_phConsInteg-10	prophage	Bakersfield-14	Myoviridae	incomplete	NA	NA	25336	None	PPH-G5
B111_phConsInteg-9	prophage	B111	Myoviridae	incomplete	NA	NA	10238	Acinetobacter	PPH-G1
Bakersfield-13_giConsInteg-6	genomic island	Bakersfield-13	NA	NA	resis	NA	5689	NA	NA
CFBP8072_giConsInteg-5	genomic island	CFBP8072	NA	NA	patho-resis-symbi	NA	8755	NA	GI-G6
CoDiRO_phConsInteg-5	prophage	CoDiRO	Podoviridae	incomplete	NA	NA	30910	None	NA
CFBP8416_phConsInteg-4	prophage	CFBP8416	Myoviridae	incomplete	NA	NA	9691	Unspecified	PPH-G5
ESVL_phConsInteg-9	prophage	ESVL	no-taxa-assig	remnant	NA	NA	2746	None	PPH-G11
M12_isConsInteg-1	insertion sequence	M12	NA	NA	NA	IS21	1358	NA	IS-G2
Bakersfield-8_giConsInteg-4	genomic island	Bakersfield-8	NA	NA	no-funct-assig	NA	23600	NA	NA
Riv5_phConsInteg-4	prophage	Riv5	Podoviridae	intact	NA	NA	45447	None	PPH-G7
M23_phConsInteg-5	prophage	M23	Inoviridae	intact	NA	NA	12117	Stenotrophomonas	PPH-G8
Red-Oak-2_phConsInteg-13	prophage	Red-Oak-2	Myoviridae	incomplete	NA	NA	13301	None	NA
CoDiRO_giConsInteg-8	genomic island	CoDiRO	NA	NA	no-funct-assig	NA	39100	NA	NA
VB11_phConsInteg-2	prophage	VB11	no-taxa-assig	remnant	NA	NA	413	None	PPH-G9
IAS-AXF-235T10_giConsInteg-3	genomic island	IAS-AXF-235T10	NA	NA	no-funct-assig	NA	21100	NA	NA
Stag-s-Leap_isConsInteg-4	insertion sequence	Stag-s-Leap	NA	NA	NA	IS6	911	NA	IS-G3
Temecula1_giConsInteg-2	genomic island	Temecula1	NA	NA	no-funct-assig	NA	21600	NA	NA
COF0324_giConsInteg-7	genomic island	COF0324	NA	NA	patho-resis-metab-symbi	NA	69197	NA	GI-G7
J1a12_phConsInteg-11	prophage	J1a12	Myoviridae	intact	NA	NA	47961	Acinetobacter	PPH-G1
J1a12_isConsInteg-3	insertion sequence	J1a12	NA	NA	NA	IS200/IS605	1533	NA	IS-G1
Ma151_phConsInteg-10	prophage	Ma151	no-taxa-assig	remnant	NA	NA	8542	None	PPH-G10
XYL2055_phConsInteg-5	prophage	XYL2055	no-taxa-assig	remnant	NA	NA	7140	None	PPH-G6
Ann-1_giConsInteg-6	genomic island	Ann-1	NA	NA	patho-resis	NA	3462	NA	NA
CO33_phConsInteg-11	prophage	CO33	no-taxa-assig	incomplete	NA	NA	20119	None	NA
CVC0256_phConsInteg-5	prophage	CVC0256	no-taxa-assig	remnant	NA	NA	3515	None	NA
CVC0256_phConsInteg-4	prophage	CVC0256	Inoviridae	intact	NA	NA	7682	Xanthomonas	PPH-G8
GB514_phConsInteg-9	prophage	GB514	Myoviridae	questionable	NA	NA	19193	Haemophilus	PPH-G2
RH1_phConsInteg-16	prophage	RH1	no-taxa-assig	remnant	NA	NA	413	None	PPH-G9
CFBP8073_phConsInteg-3	prophage	CFBP8073	no-taxa-assig	questionable	NA	NA	12310	None	PPH-G1
IAS-AXF212H7_giConsInteg-4	genomic island	IAS-AXF212H7	NA	NA	no-funct-assig	NA	20100	NA	NA
TOS14_phConsInteg-9	prophage	TOS14	no-taxa-assig	remnant	NA	NA	8597	None	PPH-G2
TOS5_isConsInteg-6	insertion sequence	TOS5	NA	NA	NA	IS200/IS605	332	NA	IS-G1
Bakersfield-11_phConsInteg-10	prophage	Bakersfield-11	Myoviridae	incomplete	NA	NA	25336	None	PPH-G5
GV156_phConsInteg-3	prophage	GV156	Myoviridae	incomplete	NA	NA	10283	None	PPH-G5
CoDiRO_giConsInteg-11	genomic island	CoDiRO	NA	NA	no-funct-assig	NA	22100	NA	GI-G4
GV230_giConsInteg-5	genomic island	GV230	NA	NA	no-funct-assig	NA	22100	NA	NA
Bakersfield-11_phConsInteg-11	prophage	Bakersfield-11	Myoviridae	incomplete	NA	NA	18111	None	PPH-G5
Fb7_giConsInteg-7	genomic island	Fb7	NA	NA	no-funct-assig	NA	22100	NA	GI-G2
CFBP8072_giConsInteg-3	genomic island	CFBP8072	NA	NA	no-funct-assig	NA	16093	NA	NA
IVIA5901_giConsInteg-3	genomic island	IVIA5901	NA	NA	no-funct-assig	NA	35619	NA	NA
OLS0479_phConsInteg-3	prophage	OLS0479	no-taxa-assig	remnant	NA	NA	7036	None	NA
Fillmore_giConsInteg-2	genomic island	Fillmore	NA	NA	no-funct-assig	NA	33100	NA	NA
IAS-AXF212H7_isConsInteg-1	insertion sequence	IAS-AXF212H7	NA	NA	NA	new	870	NA	IS-G5
TPD4_phConsInteg-8	prophage	TPD4	no-taxa-assig	remnant	NA	NA	6307	None	NA
XYL1752_phConsInteg-7	prophage	XYL1752	no-taxa-assig	questionable	NA	NA	12215	None	NA
IVIA6731_phConsInteg-5	prophage	IVIA6731	no-taxa-assig	questionable	NA	NA	12038	None	PPH-G6
PD7211_isConsInteg-1	insertion sequence	PD7211	NA	NA	NA	IS21	2130	NA	IS-G2
TOS4_phConsInteg-10	prophage	TOS4	no-taxa-assig	remnant	NA	NA	8597	None	PPH-G2
XYL1968-18_phConsInteg-14	prophage	XYL1968-18	no-taxa-assig	remnant	NA	NA	2746	None	PPH-G11
NOB1_phConsInteg-1	prophage	NOB1	Podoviridae	incomplete	NA	NA	7867	None	PPH-G5
PD7211_phConsInteg-9	prophage	PD7211	Myoviridae	incomplete	NA	NA	17284	None	PPH-G6
WM1-1_isConsInteg-4	insertion sequence	WM1-1	NA	NA	NA	IS1595	2107	NA	IS-G6
ATCC-35871_phConsInteg-2	prophage	ATCC-35871	Podoviridae	incomplete	NA	NA	31787	None	PPH-G5
IVIA6586-2_phConsInteg-9	prophage	IVIA6586-2	no-taxa-assig	remnant	NA	NA	2746	None	PPH-G11
Pr8x_isConsInteg-2	insertion sequence	Pr8x	NA	NA	NA	IS200/IS605	1385	NA	IS-G1
Stag-s-Leap_giConsInteg-2	genomic island	Stag-s-Leap	NA	NA	84co*99.49id	NA	10295	NA	GI-G1
LM10_giConsInteg-6	genomic island	LM10	NA	NA	no-funct-assig	NA	13741	NA	GI-G1
9a5c_phConsInteg-3	prophage	9a5c	Myoviridae	intact	NA	NA	49346	Acinetobacter	PPH-G1
CFBP8416_phConsInteg-1	prophage	CFBP8416	no-taxa-assig	remnant	NA	NA	8546	None	PPH-G10
Salento-2_phConsInteg-8	prophage	Salento-2	Inoviridae	intact	NA	NA	9037	Xanthomonas	PPH-G8
XYL2055_giConsInteg-1	genomic island	XYL2055	NA	NA	no-funct-assig	NA	22100	NA	NA
sycamore-Sy-VA_giConsInteg-5	genomic island	sycamore-Sy-VA	NA	NA	no-funct-assig	NA	22100	NA	GI-G2
IVIA5901_phConsInteg-14	prophage	IVIA5901	Myoviridae	incomplete	NA	NA	5850	None	NA
XRB_isConsInteg-3	insertion sequence	XRB	NA	NA	NA	IS200/IS605	495	NA	IS-G4
CO33_phConsInteg-15	prophage	CO33	no-taxa-assig	intact	NA	NA	10346	None	PPH-G8
CVC0251_phConsInteg-2	prophage	CVC0251	no-taxa-assig	remnant	NA	NA	402	None	PPH-G9
U24D_phConsInteg-4	prophage	U24D	no-taxa-assig	remnant	NA	NA	1688	None	NA
XYL1732_isConsInteg-3	insertion sequence	XYL1732	NA	NA	NA	IS6	700	NA	IS-G3
Ma151_isConsInteg-7	insertion sequence	Ma151	NA	NA	NA	IS1595	1232	NA	IS-G7
IAS-AXF-235T10_giConsInteg-4	genomic island	IAS-AXF-235T10	NA	NA	no-funct-assig	NA	22100	NA	GI-G3
CFBP8071_isConsInteg-2	insertion sequence	CFBP8071	NA	NA	NA	IS200/IS605	1412	NA	IS-G1
RH1_isConsInteg-5	insertion sequence	RH1	NA	NA	NA	IS6	2559	NA	IS-G3
TOS4_phConsInteg-4	prophage	TOS4	no-taxa-assig	intact	NA	NA	7658	None	PPH-G8
XF3348_phConsInteg-8	prophage	XF3348	no-taxa-assig	remnant	NA	NA	7324	None	PPH-G6
Griffin-1_isConsInteg-2	insertion sequence	Griffin-1	NA	NA	NA	IS21	1358	NA	IS-G2
Bakersfield-13_giConsInteg-7	genomic island	Bakersfield-13	NA	NA	no-funct-assig	NA	29499	NA	PLS-G3
IVIA6731_plsRetrInteg-2	plasmid	IVIA6731	NA	NA	NA	NA	1432	None	PLS-G1
Fillmore_phConsInteg-3	prophage	Fillmore	Myoviridae	intact	NA	NA	47943	Aggregatibacter	PPH-G2
Hib4_giConsInteg-2	genomic island	Hib4	NA	NA	no-funct-assig	NA	21600	NA	NA
Riv5_phConsInteg-7	prophage	Riv5	Podoviridae	intact	NA	NA	36059	Xylella	PPH-G4
COF0324_isConsInteg-5	insertion sequence	COF0324	NA	NA	NA	IS200/IS605	434	NA	IS-G4
Bakersfield-1_phConsInteg-8	prophage	Bakersfield-1	Myoviridae	intact	NA	NA	42996	None	PPH-G1
XF3348_phConsInteg-2	prophage	XF3348	Podoviridae	questionable	NA	NA	16494	Xylella	PPH-G4
RH1_phConsInteg-3	prophage	RH1	Myoviridae	intact	NA	NA	31839	Proteus	PPH-G2
Mul-MD_isConsInteg-2	insertion sequence	Mul-MD	NA	NA	NA	IS1595	534	NA	IS-G7
IAS-AXF-235T10_phConsInteg-5	prophage	IAS-AXF-235T10	no-taxa-assig	remnant	NA	NA	8542	None	PPH-G10
VB11_phConsInteg-10	prophage	VB11	Scuticavirus	intact	NA	NA	5055	Stenotrophomonas	PPH-G8
CFBP8356_giConsInteg-3	genomic island	CFBP8356	NA	NA	no-funct-assig	NA	17600	NA	NA
Mul-MD_phConsInteg-6	prophage	Mul-MD	Podoviridae	incomplete	NA	NA	22663	None	NA
XYL1981_phConsInteg-2	prophage	XYL1981	Inoviridae	intact	NA	NA	8451	Xanthomonas	PPH-G8
Salento-1_giConsInteg-5	genomic island	Salento-1	NA	NA	patho-resis-symbi	NA	18427	NA	GI-G5
IVIA6731_giConsInteg-6	genomic island	IVIA6731	NA	NA	resis-symbi	NA	8393	NA	NA
XYL2153-18_phConsInteg-3	prophage	XYL2153-18	Podoviridae	incomplete	NA	NA	18739	Xylella	NA
XYL2107-18_phConsInteg-5	prophage	XYL2107-18	no-taxa-assig	questionable	NA	NA	17402	None	NA
NOB1_phConsInteg-8	prophage	NOB1	Podoviridae	incomplete	NA	NA	6620	None	NA
Ann-1_isConsInteg-7	insertion sequence	Ann-1	NA	NA	NA	IS200/IS605	1407	NA	IS-G9
ATCC-35871_giConsInteg-2	genomic island	ATCC-35871	NA	NA	patho-resis-symbi	NA	6941	NA	NA
ESVL_phConsInteg-5	prophage	ESVL	no-taxa-assig	remnant	NA	NA	9816	None	NA
PD7202_phConsInteg-1	prophage	PD7202	Podoviridae	incomplete	NA	NA	33504	None	PPH-G5
RH1_phConsInteg-9	prophage	RH1	Inoviridae	intact	NA	NA	15387	Stenotrophomonas	PPH-G8
3124_phConsInteg-2	prophage	3124	Podoviridae	incomplete	NA	NA	28869	None	PPH-G5
32_giConsInteg-2	genomic island	32	NA	NA	no-funct-assig	NA	32544	NA	NA
U24D_plsRetrInteg-1	plasmid	U24D	NA	NA	NA	NA	51156	None	PLS-G4
M23_phConsInteg-13	prophage	M23	Myoviridae	incomplete	NA	NA	10808	None	PPH-G6
9a5c_plsRetrInteg-2	plasmid	9a5c	NA	NA	NA	NA	51158	None	PLS-G4
CFBP8082_phConsInteg-6	prophage	CFBP8082	Myoviridae	questionable	NA	NA	11505	Psychrobacter	PPH-G2
CO33_giConsInteg-1	genomic island	CO33	NA	NA	no-funct-assig	NA	23600	NA	NA
Bakersfield-13_phConsInteg-14	prophage	Bakersfield-13	Podoviridae	incomplete	NA	NA	16101	Xylella	NA
COF0407_phConsInteg-5	prophage	COF0407	Xylivirus	questionable	NA	NA	7584	Xanthomonas	PPH-G8
J1a12_giConsInteg-6	genomic island	J1a12	NA	NA	no-funct-assig	NA	15737	NA	GI-G1
IVIA6731_plsRetrInteg-1	plasmid	IVIA6731	NA	NA	NA	NA	58268	None	PLS-G6
GB514_phConsInteg-1	prophage	GB514	Myoviridae	incomplete	NA	NA	22141	None	PPH-G5
RAAR6-Butte_phConsInteg-4	prophage	RAAR6-Butte	Myoviridae	intact	NA	NA	22428	Xanthomonas	PPH-G1
Griffin-1_phConsInteg-7	prophage	Griffin-1	Myoviridae	incomplete	NA	NA	12236	Psychrobacter	PPH-G2
Bakersfield-13_phConsInteg-5	prophage	Bakersfield-13	Inoviridae	intact	NA	NA	14536	None	PPH-G8
Bakersfield-11_phConsInteg-12	prophage	Bakersfield-11	no-taxa-assig	remnant	NA	NA	413	None	PPH-G9
Mul-MD_isConsInteg-5	insertion sequence	Mul-MD	NA	NA	NA	new	870	NA	IS-G5
Griffin-1_phConsInteg-9	prophage	Griffin-1	Inoviridae	intact	NA	NA	5141	Xanthomonas	PPH-G8
11399_phConsInteg-13	prophage	11399	Podoviridae	incomplete	NA	NA	10186	Xylella	NA
IAS-AXF212H7_isConsInteg-5	insertion sequence	IAS-AXF212H7	NA	NA	NA	IS1595	180	NA	IS-G8
XYL2153-18_isConsInteg-3	insertion sequence	XYL2153-18	NA	NA	NA	IS200/IS605	563	NA	IS-G4
CFBP8071_plsRetrInteg-1	plasmid	CFBP8071	NA	NA	NA	NA	38192	None	PLS-G3
Stag-s-Leap_phConsInteg-10	prophage	Stag-s-Leap	Myoviridae	incomplete	NA	NA	10283	None	PPH-G5
CoDiRO_phConsInteg-6	prophage	CoDiRO	Myoviridae	intact	NA	NA	26140	None	PPH-G2
CVC0251_phConsInteg-3	prophage	CVC0251	Podoviridae	incomplete	NA	NA	13281	None	PPH-G6
NOB1_phConsInteg-2	prophage	NOB1	no-taxa-assig	remnant	NA	NA	413	None	PPH-G9
WM1-1_phConsInteg-1	prophage	WM1-1	Myoviridae	questionable	NA	NA	14956	Erwinia	PPH-G2
ATCC-35879_isConsInteg-4	insertion sequence	ATCC-35879	NA	NA	NA	IS200/IS605	994	NA	IS-G1
Bakersfield-14_giConsInteg-4	genomic island	Bakersfield-14	NA	NA	no-funct-assig	NA	25100	NA	NA
32_phConsInteg-5	prophage	32	Podoviridae	incomplete	NA	NA	21481	Xylella	NA
U24D_giConsInteg-2	genomic island	U24D	NA	NA	resis	NA	15931	NA	GI-G1
9a5c_giConsInteg-1	genomic island	9a5c	NA	NA	no-funct-assig	NA	36600	NA	NA
Red-Oak-2_isConsInteg-4	insertion sequence	Red-Oak-2	NA	NA	NA	IS6	1314	NA	IS-G3
sycamore-Sy-VA_phConsInteg-6	prophage	sycamore-Sy-VA	Podoviridae	intact	NA	NA	16685	None	NA
M12_isConsInteg-6	insertion sequence	M12	NA	NA	NA	IS200/IS605	1817	NA	IS-G1
CFBP8071_phConsInteg-6	prophage	CFBP8071	no-taxa-assig	incomplete	NA	NA	14671	None	NA
IVIA6731_giConsInteg-2	genomic island	IVIA6731	NA	NA	patho	NA	53392	NA	PLS-G6
CFBP8078_isConsInteg-2	insertion sequence	CFBP8078	NA	NA	NA	IS1595	180	NA	IS-G8
GB514_phConsInteg-2	prophage	GB514	no-taxa-assig	incomplete	NA	NA	18119	None	PPH-G5
WM1-1_isConsInteg-3	insertion sequence	WM1-1	NA	NA	NA	IS200/IS605	563	NA	IS-G4
Bakersfield-14_isConsInteg-1	insertion sequence	Bakersfield-14	NA	NA	NA	IS21	1384	NA	IS-G2
COF0324_isConsInteg-1	insertion sequence	COF0324	NA	NA	NA	IS6	877	NA	IS-G3
U24D_phConsInteg-8	prophage	U24D	Myoviridae	intact	NA	NA	18268	None	PPH-G6
Temecula1Star_isConsInteg-2	insertion sequence	Temecula1Star	NA	NA	NA	IS6	911	NA	IS-G3
J1a12_phConsInteg-6	prophage	J1a12	Myoviridae	intact	NA	NA	44258	Proteus	PPH-G2
Bakersfield-13_plsRetrInteg-1	plasmid	Bakersfield-13	NA	NA	NA	NA	38293	None	PLS-G3
PD7202_phConsInteg-7	prophage	PD7202	Podoviridae	intact	NA	NA	83290	Xylella	PPH-G1
CFBP8072_phConsInteg-6	prophage	CFBP8072	Myoviridae	intact	NA	NA	19196	Burkholderia	PPH-G1
Bakersfield-11_phConsInteg-3	prophage	Bakersfield-11	Myoviridae	incomplete	NA	NA	25736	None	PPH-G6
TPD3_phConsInteg-3	prophage	TPD3	no-taxa-assig	remnant	NA	NA	5165	None	NA
Red-Oak-2_phConsInteg-1	prophage	Red-Oak-2	Podoviridae	intact	NA	NA	60458	Xylella	PPH-G1
XYL1968-18_giConsInteg-5	genomic island	XYL1968-18	NA	NA	no-funct-assig	NA	22100	NA	NA
Hib4_phConsInteg-12	prophage	Hib4	Podoviridae	intact	NA	NA	56622	Xylella	PPH-G1
M23_isConsInteg-2	insertion sequence	M23	NA	NA	NA	IS200/IS605	397	NA	IS-G4
TOS4_isConsInteg-2	insertion sequence	TOS4	NA	NA	NA	IS200/IS605	989	NA	IS-G4
BB01_giConsInteg-6	genomic island	BB01	NA	NA	no-funct-assig	NA	16915	NA	NA
RH1_isConsInteg-6	insertion sequence	RH1	NA	NA	NA	new	870	NA	IS-G5
Hib4_giConsInteg-7	genomic island	Hib4	NA	NA	no-funct-assig	NA	21600	NA	NA
IVIA6731_giConsInteg-9	genomic island	IVIA6731	NA	NA	no-funct-assig	NA	22100	NA	NA
XYL1752_plsRetrInteg-1	plasmid	XYL1752	NA	NA	NA	NA	1366	None	PLS-G1
6c_phConsInteg-8	prophage	6c	Myoviridae	incomplete	NA	NA	21966	Aggregatibacter	NA
Bakersfield-14_phConsInteg-6	prophage	Bakersfield-14	Myoviridae	questionable	NA	NA	19194	Haemophilus	PPH-G2
De-Donno_phConsInteg-6	prophage	De-Donno	Podoviridae	intact	NA	NA	48519	Xylella	PPH-G4
EB92-1_isConsInteg-2	insertion sequence	EB92-1	NA	NA	NA	IS200/IS605	1215	NA	IS-G9
GV156_giConsInteg-2	genomic island	GV156	NA	NA	resis	NA	15688	NA	GI-G1
Griffin-1_isConsInteg-4	insertion sequence	Griffin-1	NA	NA	NA	IS200/IS605	519	NA	IS-G4
CoDiRO_phConsInteg-8	prophage	CoDiRO	Podoviridae	incomplete	NA	NA	40699	None	PPH-G5
CFBP8072_phConsInteg-4	prophage	CFBP8072	no-taxa-assig	remnant	NA	NA	3521	None	NA
Bakersfield-1_giConsInteg-2	genomic island	Bakersfield-1	NA	NA	no-funct-assig	NA	13400	NA	NA
J1a12_phConsInteg-9	prophage	J1a12	Myoviridae	intact	NA	NA	26356	None	PPH-G3
TOS5_phConsInteg-11	prophage	TOS5	Myoviridae	incomplete	NA	NA	10760	Erwinia	NA
MUL0034_giConsInteg-7	genomic island	MUL0034	NA	NA	no-funct-assig	NA	17553	NA	GI-G1
Salento-2_phConsInteg-7	prophage	Salento-2	Myoviridae	intact	NA	NA	58171	Aggregatibacter	PPH-G2
9a5c_isConsInteg-4	insertion sequence	9a5c	NA	NA	NA	IS200/IS605	538	NA	IS-G4
Temecula1_phConsInteg-7	prophage	Temecula1	Podoviridae	intact	NA	NA	42995	Xylella	PPH-G1
CVC0251_phConsInteg-4	prophage	CVC0251	no-taxa-assig	remnant	NA	NA	23682	None	NA
GV156_isConsInteg-2	insertion sequence	GV156	NA	NA	NA	IS200/IS605	1696	NA	IS-G1
Mul-MD_giConsInteg-6	genomic island	Mul-MD	NA	NA	no-funct-assig	NA	22100	NA	NA
De-Donno_phConsInteg-4	prophage	De-Donno	Inoviridae	intact	NA	NA	17994	Xanthomonas	PPH-G8
CoDiRO_giConsInteg-9	genomic island	CoDiRO	NA	NA	patho-resis-symbi	NA	18428	NA	GI-G5
Hib4_isConsInteg-4	insertion sequence	Hib4	NA	NA	NA	IS6	567	NA	IS-G3
GB514_plsRetrInteg-1	plasmid	GB514	NA	NA	NA	NA	26180	None	PLS-G5
XYL1732_giConsInteg-7	genomic island	XYL1732	NA	NA	no-funct-assig	NA	17600	NA	NA
COF0407_phConsInteg-3	prophage	COF0407	no-taxa-assig	remnant	NA	NA	9767	None	NA
ESVL_isConsInteg-6	insertion sequence	ESVL	NA	NA	NA	IS1595	1232	NA	IS-G7
ATCC-35879_giConsInteg-10	genomic island	ATCC-35879	NA	NA	no-funct-assig	NA	27499	NA	PLS-G3
IVIA5901_phConsInteg-1	prophage	IVIA5901	Podoviridae	intact	NA	NA	60543	Xylella	PPH-G1
AlmaEM3_giConsInteg-5	genomic island	AlmaEM3	NA	NA	resis	NA	7445	NA	NA
CFBP8416_phConsInteg-8	prophage	CFBP8416	Podoviridae	incomplete	NA	NA	24747	None	NA
3124_phConsInteg-8	prophage	3124	Podoviridae	incomplete	NA	NA	24889	Xylella	NA
M23_isConsInteg-4	insertion sequence	M23	NA	NA	NA	IS6	911	NA	IS-G3
Temecula1Star_phConsInteg-2	prophage	Temecula1Star	no-taxa-assig	questionable	NA	NA	18428	None	NA
BB08-1_phConsInteg-2	prophage	BB08-1	Inoviridae	intact	NA	NA	7670	Xanthomonas	PPH-G8
11399_isConsInteg-3	insertion sequence	11399	NA	NA	NA	IS200/IS605	1488	NA	IS-G1
TOS4_isConsInteg-3	insertion sequence	TOS4	NA	NA	NA	IS200/IS605	802	NA	IS-G1
Riv5_phConsInteg-12	prophage	Riv5	Podoviridae	incomplete	NA	NA	15636	Xylella	PPH-G5
CFBP8072_phConsInteg-3	prophage	CFBP8072	no-taxa-assig	remnant	NA	NA	16068	None	NA
EB92-1_plsRetrInteg-1	plasmid	EB92-1	NA	NA	NA	NA	41426	None	PLS-G3
Bakersfield-11_phConsInteg-5	prophage	Bakersfield-11	Inoviridae	intact	NA	NA	18471	None	PPH-G8
Ann-1_isConsInteg-1	insertion sequence	Ann-1	NA	NA	NA	IS21	1384	NA	IS-G2
IAS-AXF212H7_isConsInteg-3	insertion sequence	IAS-AXF212H7	NA	NA	NA	IS200/IS605	1079	NA	IS-G4
Temecula1_isConsInteg-5	insertion sequence	Temecula1	NA	NA	NA	IS1595	2107	NA	IS-G6
M23_phConsInteg-11	prophage	M23	Myoviridae	incomplete	NA	NA	18111	None	PPH-G5
Salento-2_giConsInteg-2	genomic island	Salento-2	NA	NA	resis	NA	14658	NA	GI-G1
M23_phConsInteg-6	prophage	M23	Myoviridae	questionable	NA	NA	19195	Haemophilus	PPH-G2
CFBP8072_phConsInteg-11	prophage	CFBP8072	no-taxa-assig	remnant	NA	NA	4281	None	NA
CFBP8073_phConsInteg-5	prophage	CFBP8073	Podoviridae	questionable	NA	NA	18953	Xylella	PPH-G4
IAS-AXF-235T10_phConsInteg-7	prophage	IAS-AXF-235T10	no-taxa-assig	remnant	NA	NA	2746	None	PPH-G11
9a5c_giConsInteg-3	genomic island	9a5c	NA	NA	no-funct-assig	NA	22600	NA	NA
J1a12_giConsInteg-7	genomic island	J1a12	NA	NA	no-funct-assig	NA	17600	NA	NA
ESVL_isConsInteg-3	insertion sequence	ESVL	NA	NA	NA	IS6	1314	NA	IS-G3
J1a12_isConsInteg-1	insertion sequence	J1a12	NA	NA	NA	IS21	1487	NA	IS-G2
ATCC-35879_isConsInteg-6	insertion sequence	ATCC-35879	NA	NA	NA	IS200/IS605	1651	NA	IS-G9
De-Donno_phConsInteg-1	prophage	De-Donno	no-taxa-assig	remnant	NA	NA	413	None	PPH-G9
AlmaEM3_isConsInteg-5	insertion sequence	AlmaEM3	NA	NA	NA	IS200/IS605	1607	NA	IS-G1
Ann-1_isConsInteg-6	insertion sequence	Ann-1	NA	NA	NA	IS200/IS605	2259	NA	IS-G1
BB08-1_giConsInteg-1	genomic island	BB08-1	NA	NA	no-funct-assig	NA	20600	NA	NA
TemeculaL_phConsInteg-13	prophage	TemeculaL	no-taxa-assig	remnant	NA	NA	4536	None	NA
Salento-1_giConsInteg-1	genomic island	Salento-1	NA	NA	no-funct-assig	NA	38100	NA	NA
TOS5_phConsInteg-1	prophage	TOS5	Myoviridae	intact	NA	NA	24979	Xanthomonas	PPH-G1
Salento-1_isConsInteg-3	insertion sequence	Salento-1	NA	NA	NA	IS200/IS605	1527	NA	IS-G1
RAAR6-Butte_isConsInteg-2	insertion sequence	RAAR6-Butte	NA	NA	NA	IS200/IS605	905	NA	IS-G1
M12_isConsInteg-4	insertion sequence	M12	NA	NA	NA	IS6	1314	NA	IS-G3
TOS4_phConsInteg-11	prophage	TOS4	Myoviridae	incomplete	NA	NA	10760	None	NA
XYL1968-18_isConsInteg-3	insertion sequence	XYL1968-18	NA	NA	NA	IS6	1314	NA	IS-G3
GV156_isConsInteg-5	insertion sequence	GV156	NA	NA	NA	IS200/IS605	563	NA	IS-G4
Fb7_phConsInteg-3	prophage	Fb7	Podoviridae	incomplete	NA	NA	28155	None	PPH-G5
CFBP8078_isConsInteg-5	insertion sequence	CFBP8078	NA	NA	NA	IS6	1283	NA	IS-G3
OK3_phConsInteg-1	prophage	OK3	Podoviridae	incomplete	NA	NA	7867	None	PPH-G5
3124_phConsInteg-7	prophage	3124	Myoviridae	intact	NA	NA	34448	Proteus	PPH-G2
CFBP8416_giConsInteg-5	genomic island	CFBP8416	NA	NA	no-funct-assig	NA	22100	NA	NA
OLS0479_giConsInteg-5	genomic island	OLS0479	NA	NA	no-funct-assig	NA	17600	NA	GI-G4
CVC0256_giConsInteg-2	genomic island	CVC0256	NA	NA	no-funct-assig	NA	22100	NA	NA
WM1-1_giConsInteg-3	genomic island	WM1-1	NA	NA	no-funct-assig	NA	21600	NA	NA
Red-Oak-2_phConsInteg-3	prophage	Red-Oak-2	Podoviridae	intact	NA	NA	45463	None	PPH-G7
Pr8x_giConsInteg-2	genomic island	Pr8x	NA	NA	no-funct-assig	NA	25100	NA	NA
Bakersfield-8_phConsInteg-3	prophage	Bakersfield-8	Myoviridae	incomplete	NA	NA	25741	None	PPH-G6
Bakersfield-14_isConsInteg-2	insertion sequence	Bakersfield-14	NA	NA	NA	IS200/IS605	397	NA	IS-G4
COF0407_giConsInteg-4	genomic island	COF0407	NA	NA	no-funct-assig	NA	22100	NA	GI-G3
Bakersfield-8_giConsInteg-7	genomic island	Bakersfield-8	NA	NA	no-funct-assig	NA	29499	NA	PLS-G3
WM1-1_giConsInteg-11	genomic island	WM1-1	NA	NA	no-funct-assig	NA	22100	NA	NA
ESVL_phConsInteg-2	prophage	ESVL	no-taxa-assig	questionable	NA	NA	27792	None	PPH-G2
Stag-s-Leap_phConsInteg-13	prophage	Stag-s-Leap	no-taxa-assig	questionable	NA	NA	15308	None	PPH-G6
OLS0479_isConsInteg-3	insertion sequence	OLS0479	NA	NA	NA	IS200/IS605	1352	NA	IS-G1
XRB_giConsInteg-2	genomic island	XRB	NA	NA	patho	NA	39083	NA	PLS-G4
ATCC-35879_phConsInteg-2	prophage	ATCC-35879	Podoviridae	incomplete	NA	NA	17679	Xylella	NA
GV156_phConsInteg-6	prophage	GV156	Myoviridae	incomplete	NA	NA	10810	None	PPH-G6
XYL1981_phConsInteg-3	prophage	XYL1981	Podoviridae	incomplete	NA	NA	16771	None	NA
Bakersfield-1_plsRetrInteg-1	plasmid	Bakersfield-1	NA	NA	NA	NA	38298	None	PLS-G3
PD7211_giConsInteg-1	genomic island	PD7211	NA	NA	no-funct-assig	NA	25100	NA	NA
Bakersfield-8_giConsInteg-1	genomic island	Bakersfield-8	NA	NA	100co*99.85id	NA	12753	NA	GI-G1
RAAR14-plum327_phConsInteg-5	prophage	RAAR14-plum327	no-taxa-assig	remnant	NA	NA	8547	None	PPH-G10
Mul-MD_isConsInteg-4	insertion sequence	Mul-MD	NA	NA	NA	IS200/IS605	1597	NA	IS-G10
Riv5_isConsInteg-8	insertion sequence	Riv5	NA	NA	NA	IS200/IS605	1255	NA	IS-G1
B111_isConsInteg-6	insertion sequence	B111	NA	NA	NA	IS200/IS605	746	NA	IS-G1
3124_phConsInteg-11	prophage	3124	Podoviridae	intact	NA	NA	95500	Xylella	NA
Mul-MD_phConsInteg-8	prophage	Mul-MD	Inoviridae	incomplete	NA	NA	7247	Stenotrophomonas	PPH-G8
TOS4_phConsInteg-1	prophage	TOS4	Myoviridae	intact	NA	NA	24979	None	PPH-G1
CFBP8417_isConsInteg-1	insertion sequence	CFBP8417	NA	NA	NA	new	870	NA	IS-G5
VB11_phConsInteg-1	prophage	VB11	Podoviridae	incomplete	NA	NA	7867	None	PPH-G5
Red-Oak-2_giConsInteg-5	genomic island	Red-Oak-2	NA	NA	no-funct-assig	NA	16353	NA	GI-G1
TOS4_isConsInteg-6	insertion sequence	TOS4	NA	NA	NA	IS200/IS605	332	NA	IS-G1
OLS0478_isConsInteg-2	insertion sequence	OLS0478	NA	NA	NA	new	870	NA	IS-G5
Ann-1_phConsInteg-7	prophage	Ann-1	Myoviridae	intact	NA	NA	39453	None	PPH-G3
Stag-s-Leap_giConsInteg-3	genomic island	Stag-s-Leap	NA	NA	no-funct-assig	NA	26600	NA	NA
IAS-AXF-235T10_isConsInteg-5	insertion sequence	IAS-AXF-235T10	NA	NA	NA	IS1595	180	NA	IS-G8
RH1_phConsInteg-11	prophage	RH1	no-taxa-assig	remnant	NA	NA	2746	None	PPH-G11
ATCC-35871_isConsInteg-1	insertion sequence	ATCC-35871	NA	NA	NA	IS200/IS605	867	NA	IS-G4
Ann-1_giConsInteg-5	genomic island	Ann-1	NA	NA	patho-resis-symbi	NA	13114	NA	GI-G6
Stag-s-Leap_phConsInteg-2	prophage	Stag-s-Leap	Siphoviridae	intact	NA	NA	9706	None	PPH-G8
RAAR6-Butte_giConsInteg-1	genomic island	RAAR6-Butte	NA	NA	no-funct-assig	NA	41881	NA	GI-G2
Bakersfield-13_phConsInteg-8	prophage	Bakersfield-13	Podoviridae	intact	NA	NA	42994	Xylella	PPH-G1
IVIA5235_phConsInteg-9	prophage	IVIA5235	Myoviridae	incomplete	NA	NA	25336	None	PPH-G5
BB08-1_isConsInteg-2	insertion sequence	BB08-1	NA	NA	NA	IS200/IS605	1898	NA	IS-G1
B111_giConsInteg-5	genomic island	B111	NA	NA	patho-resis-symbi	NA	69388	NA	GI-G7
IAS-AXF-235T10_isConsInteg-1	insertion sequence	IAS-AXF-235T10	NA	NA	NA	new	870	NA	IS-G5
CFBP8073_giConsInteg-2	genomic island	CFBP8073	NA	NA	patho	NA	21541	NA	PLS-G5
COF0324_phConsInteg-9	prophage	COF0324	no-taxa-assig	remnant	NA	NA	6714	Proteus	NA
WM1-1_phConsInteg-9	prophage	WM1-1	no-taxa-assig	remnant	NA	NA	4536	None	NA
IAS-AXF212H7_giConsInteg-1	genomic island	IAS-AXF212H7	NA	NA	no-funct-assig	NA	21100	NA	GI-G4
CFBP8071_phConsInteg-1	prophage	CFBP8071	no-taxa-assig	remnant	NA	NA	18973	None	PPH-G6
U24D_giConsInteg-12	genomic island	U24D	NA	NA	resis	NA	20289	NA	GI-G1
CoDiRO_phConsInteg-2	prophage	CoDiRO	no-taxa-assig	questionable	NA	NA	30323	None	PPH-G4
PD7202_isConsInteg-2	insertion sequence	PD7202	NA	NA	NA	IS21	2130	NA	IS-G2
DSM-10026_phConsInteg-9	prophage	DSM-10026	no-taxa-assig	remnant	NA	NA	6070	None	PPH-G6
Bakersfield-13_isConsInteg-5	insertion sequence	Bakersfield-13	NA	NA	NA	IS1595	2107	NA	IS-G6
CVC0256_isConsInteg-5	insertion sequence	CVC0256	NA	NA	NA	IS200/IS605	472	NA	IS-G4
Red-Oak-2_giConsInteg-7	genomic island	Red-Oak-2	NA	NA	no-funct-assig	NA	14093	NA	GI-G1
RAAR14-plum327_isConsInteg-4	insertion sequence	RAAR14-plum327	NA	NA	NA	IS200/IS605	519	NA	IS-G4
M12_phConsInteg-10	prophage	M12	Podoviridae	incomplete	NA	NA	13369	Xylella	PPH-G5
Bakersfield-14_giConsInteg-7	genomic island	Bakersfield-14	NA	NA	resis	NA	5689	NA	NA
VB11_giConsInteg-3	genomic island	VB11	NA	NA	patho-resis-symbi	NA	12360	NA	GI-G6
IVIA6586-2_giConsInteg-2	genomic island	IVIA6586-2	NA	NA	patho	NA	53392	NA	PLS-G6
GV230_isConsInteg-3	insertion sequence	GV230	NA	NA	NA	IS200/IS605	1696	NA	IS-G1
Ann-1_phConsInteg-9	prophage	Ann-1	no-taxa-assig	questionable	NA	NA	19609	None	PPH-G3
CO33_phConsInteg-13	prophage	CO33	Myoviridae	incomplete	NA	NA	14085	None	PPH-G3
TOS5_isConsInteg-5	insertion sequence	TOS5	NA	NA	NA	IS6	1283	NA	IS-G3
Salento-1_giConsInteg-7	genomic island	Salento-1	NA	NA	no-funct-assig	NA	23600	NA	GI-G2
Dixon_isConsInteg-6	insertion sequence	Dixon	NA	NA	NA	IS21	1358	NA	IS-G2
CO33_phConsInteg-5	prophage	CO33	Podoviridae	intact	NA	NA	34618	Xylella	PPH-G7
Red-Oak-2_isConsInteg-7	insertion sequence	Red-Oak-2	NA	NA	NA	IS1595	180	NA	IS-G8
COF0324_phConsInteg-1	prophage	COF0324	Siphoviridae	incomplete	NA	NA	16734	None	NA
PD7211_phConsInteg-14	prophage	PD7211	Inoviridae	incomplete	NA	NA	8559	Xanthomonas	PPH-G8
COF0407_phConsInteg-8	prophage	COF0407	Myoviridae	intact	NA	NA	17422	Acinetobacter	PPH-G1
XYL2107-18_giConsInteg-4	genomic island	XYL2107-18	NA	NA	no-funct-assig	NA	17600	NA	NA
COF0407_plsRetrInteg-2	plasmid	COF0407	NA	NA	NA	NA	35678	None	PLS-G3
Red-Oak-2_giConsInteg-6	genomic island	Red-Oak-2	NA	NA	resis	NA	5632	NA	NA
U24D_isConsInteg-1	insertion sequence	U24D	NA	NA	NA	IS21	1487	NA	IS-G2
CVC0251_phConsInteg-9	prophage	CVC0251	no-taxa-assig	questionable	NA	NA	15015	None	PPH-G2
AlmaEM3_giConsInteg-7	genomic island	AlmaEM3	NA	NA	no-funct-assig	NA	20983	NA	GI-G1
ATCC-35871_phConsInteg-7	prophage	ATCC-35871	no-taxa-assig	questionable	NA	NA	12805	None	NA
ATCC-35871_isConsInteg-12	insertion sequence	ATCC-35871	NA	NA	NA	IS6	1283	NA	IS-G3
GV156_giConsInteg-7	genomic island	GV156	NA	NA	no-funct-assig	NA	17995	NA	GI-G4
9a5c_giConsInteg-11	genomic island	9a5c	NA	NA	patho	NA	29210	NA	PLS-G4
Fillmore_phConsInteg-9	prophage	Fillmore	Myoviridae	intact	NA	NA	28687	Proteus	PPH-G2
GV156_phConsInteg-4	prophage	GV156	Myoviridae	incomplete	NA	NA	20561	None	PPH-G5
Salento-2_giConsInteg-3	genomic island	Salento-2	NA	NA	no-funct-assig	NA	24600	NA	NA
TemeculaL_phConsInteg-11	prophage	TemeculaL	no-taxa-assig	remnant	NA	NA	6197	None	NA
Dixon_giConsInteg-5	genomic island	Dixon	NA	NA	no-funct-assig	NA	17600	NA	NA
Temecula1Star_phConsInteg-4	prophage	Temecula1Star	Inoviridae	intact	NA	NA	8506	None	PPH-G8
COF0407_phConsInteg-4	prophage	COF0407	no-taxa-assig	remnant	NA	NA	7426	None	NA
MUL0034_phConsInteg-3	prophage	MUL0034	no-taxa-assig	remnant	NA	NA	10466	None	PPH-G6
ESVL_plsRetrInteg-1	plasmid	ESVL	NA	NA	NA	NA	1289	None	PLS-G1
PD7202_isConsInteg-3	insertion sequence	PD7202	NA	NA	NA	IS200/IS605	1380	NA	IS-G1
IVIA5901_phConsInteg-3	prophage	IVIA5901	no-taxa-assig	questionable	NA	NA	26466	None	PPH-G6
CoDiRO_giConsInteg-10	genomic island	CoDiRO	NA	NA	resis	NA	15669	NA	GI-G1
6c_isConsInteg-1	insertion sequence	6c	NA	NA	NA	IS21	1487	NA	IS-G2
PD7202_phConsInteg-2	prophage	PD7202	no-taxa-assig	remnant	NA	NA	24671	None	PPH-G6
LM10_phConsInteg-1	prophage	LM10	Podoviridae	intact	NA	NA	41176	Xylella	PPH-G1
Temecula1Star_giConsInteg-6	genomic island	Temecula1Star	NA	NA	no-funct-assig	NA	18100	NA	NA
XRB_phConsInteg-8	prophage	XRB	Myoviridae	questionable	NA	NA	15015	Proteus	PPH-G2
MUL0034_phConsInteg-15	prophage	MUL0034	Podoviridae	intact	NA	NA	60240	Xylella	NA
sycamore-Sy-VA_giConsInteg-2	genomic island	sycamore-Sy-VA	NA	NA	no-funct-assig	NA	17600	NA	NA
OLS0479_phConsInteg-9	prophage	OLS0479	no-taxa-assig	remnant	NA	NA	413	None	PPH-G9
BB01_isConsInteg-1	insertion sequence	BB01	NA	NA	NA	IS200/IS605	595	NA	IS-G9
Riv5_isConsInteg-1	insertion sequence	Riv5	NA	NA	NA	IS21	1358	NA	IS-G2
CoDiRO_giConsInteg-2	genomic island	CoDiRO	NA	NA	no-funct-assig	NA	22600	NA	NA
Hib4_isConsInteg-1	insertion sequence	Hib4	NA	NA	NA	IS21	1487	NA	IS-G2
32_phConsInteg-11	prophage	32	Myoviridae	questionable	NA	NA	10857	Acinetobacter	NA
CoDiRO_giConsInteg-7	genomic island	CoDiRO	NA	NA	no-funct-assig	NA	18100	NA	NA
XYL1968-18_phConsInteg-1	prophage	XYL1968-18	no-taxa-assig	remnant	NA	NA	396	None	PPH-G9
WM1-1_giConsInteg-10	genomic island	WM1-1	NA	NA	no-funct-assig	NA	62100	NA	NA
B111_phConsInteg-7	prophage	B111	no-taxa-assig	remnant	NA	NA	11329	Xylella	NA
Salento-1_phConsInteg-1	prophage	Salento-1	no-taxa-assig	remnant	NA	NA	413	None	PPH-G9
EB92-1_giConsInteg-4	genomic island	EB92-1	NA	NA	patho-resis-metab-symbi	NA	79650	NA	GI-G2
B111_isConsInteg-4	insertion sequence	B111	NA	NA	NA	IS200/IS605	578	NA	IS-G1
TOS4_phConsInteg-7	prophage	TOS4	no-taxa-assig	remnant	NA	NA	413	None	PPH-G9
OK3_isConsInteg-1	insertion sequence	OK3	NA	NA	NA	IS21	1384	NA	IS-G2
Bakersfield-8_phConsInteg-2	prophage	Bakersfield-8	Siphoviridae	intact	NA	NA	9705	None	PPH-G8
XF3348_phConsInteg-5	prophage	XF3348	no-taxa-assig	questionable	NA	NA	20902	None	NA
6c_giConsInteg-5	genomic island	6c	NA	NA	patho-resis-symbi	NA	69153	NA	GI-G7
3124_isConsInteg-3	insertion sequence	3124	NA	NA	NA	IS200/IS605	1527	NA	IS-G1
NOB1_phConsInteg-5	prophage	NOB1	no-taxa-assig	questionable	NA	NA	18081	None	NA
MUL0034_phConsInteg-14	prophage	MUL0034	Siphoviridae	intact	NA	NA	25157	None	PPH-G3
IVIA6586-2_giConsInteg-3	genomic island	IVIA6586-2	NA	NA	no-funct-assig	NA	33100	NA	NA
ATCC-35879_plsRetrInteg-1	plasmid	ATCC-35879	NA	NA	NA	NA	41753	None	PLS-G3
Dixon_giConsInteg-6	genomic island	Dixon	NA	NA	no-funct-assig	NA	38100	NA	NA
3124_giConsInteg-4	genomic island	3124	NA	NA	no-funct-assig	NA	22253	NA	GI-G1
TOS14_isConsInteg-1	insertion sequence	TOS14	NA	NA	NA	IS21	1357	NA	IS-G2
B111_phConsInteg-11	prophage	B111	no-taxa-assig	remnant	NA	NA	5656	None	NA
CVC0256_plsRetrInteg-3	plasmid	CVC0256	NA	NA	NA	NA	30865	None	NA
XF3348_giConsInteg-2	genomic island	XF3348	NA	NA	no-funct-assig	NA	19794	NA	NA
IVIA5901_giConsInteg-1	genomic island	IVIA5901	NA	NA	no-funct-assig	NA	22100	NA	NA
LM10_giConsInteg-5	genomic island	LM10	NA	NA	resis	NA	5632	NA	NA
CVC0256_plsRetrInteg-1	plasmid	CVC0256	NA	NA	NA	NA	51156	None	PLS-G4
32_phConsInteg-10	prophage	32	Podoviridae	incomplete	NA	NA	16686	Xylella	PPH-G4
PD7202_isConsInteg-4	insertion sequence	PD7202	NA	NA	NA	IS200/IS605	1530	NA	IS-G1
LM10_giConsInteg-2	genomic island	LM10	NA	NA	no-funct-assig	NA	33100	NA	NA
Stag-s-Leap_phConsInteg-1	prophage	Stag-s-Leap	no-taxa-assig	questionable	NA	NA	18180	None	PPH-G1
CFBP8071_giConsInteg-2	genomic island	CFBP8071	NA	NA	no-funct-assig	NA	39100	NA	NA
XYL2055_phConsInteg-10	prophage	XYL2055	no-taxa-assig	remnant	NA	NA	4564	None	NA
BB01_phConsInteg-6	prophage	BB01	Podoviridae	incomplete	NA	NA	8450	Unspecified	PPH-G5
CFBP8356_isConsInteg-6	insertion sequence	CFBP8356	NA	NA	NA	IS200/IS605	1186	NA	IS-G1
3124_phConsInteg-13	prophage	3124	no-taxa-assig	remnant	NA	NA	10872	None	NA
CFBP8078_giConsInteg-3	genomic island	CFBP8078	NA	NA	no-funct-assig	NA	22100	NA	NA
DSM-10026_giConsInteg-4	genomic island	DSM-10026	NA	NA	patho-symbi	NA	5134	NA	NA
TOS14_phConsInteg-4	prophage	TOS14	no-taxa-assig	intact	NA	NA	7658	None	PPH-G8
B111_isConsInteg-3	insertion sequence	B111	NA	NA	NA	IS21	2132	NA	IS-G2
Pr8x_isConsInteg-1	insertion sequence	Pr8x	NA	NA	NA	IS21	1487	NA	IS-G2
Hib4_phConsInteg-6	prophage	Hib4	Myoviridae	incomplete	NA	NA	20326	Aggregatibacter	NA
3124_isConsInteg-4	insertion sequence	3124	NA	NA	NA	IS6	567	NA	IS-G3
ATCC-35871_isConsInteg-9	insertion sequence	ATCC-35871	NA	NA	NA	IS1595	769	NA	IS-G7
Bakersfield-14_phConsInteg-9	prophage	Bakersfield-14	Myoviridae	intact	NA	NA	35637	Erwinia	NA
32_phConsInteg-4	prophage	32	no-taxa-assig	remnant	NA	NA	5030	None	PPH-G2
XYL2153-18_phConsInteg-5	prophage	XYL2153-18	no-taxa-assig	questionable	NA	NA	18512	None	NA
LM10_phConsInteg-10	prophage	LM10	Inoviridae	intact	NA	NA	7918	Xanthomonas	PPH-G8
6c_giConsInteg-3	genomic island	6c	NA	NA	resis	NA	9841	NA	GI-G1
IVIA5235_isConsInteg-1	insertion sequence	IVIA5235	NA	NA	NA	IS21	1384	NA	IS-G2
Pr8x_giConsInteg-4	genomic island	Pr8x	NA	NA	no-funct-assig	NA	69186	NA	GI-G7
TOS14_phConsInteg-2	prophage	TOS14	no-taxa-assig	remnant	NA	NA	11798	None	NA
J1a12_phConsInteg-12	prophage	J1a12	no-taxa-assig	remnant	NA	NA	11111	None	NA
CFBP8078_phConsInteg-5	prophage	CFBP8078	no-taxa-assig	incomplete	NA	NA	4598	None	NA
TOS5_phConsInteg-4	prophage	TOS5	Inoviridae	intact	NA	NA	7658	Stenotrophomonas	PPH-G8
9a5c_plsRetrInteg-1	plasmid	9a5c	NA	NA	NA	NA	1285	None	PLS-G1
Bakersfield-13_phConsInteg-12	prophage	Bakersfield-13	no-taxa-assig	remnant	NA	NA	413	None	PPH-G9
GV156_phConsInteg-11	prophage	GV156	no-taxa-assig	remnant	NA	NA	6619	None	PPH-G6
TOS5_isConsInteg-4	insertion sequence	TOS5	NA	NA	NA	IS1595	1232	NA	IS-G7
Fb7_phConsInteg-1	prophage	Fb7	Myoviridae	intact	NA	NA	42757	None	PPH-G3
9a5c_isConsInteg-5	insertion sequence	9a5c	NA	NA	NA	IS6	441	NA	IS-G3
Bakersfield-1_isConsInteg-6	insertion sequence	Bakersfield-1	NA	NA	NA	IS200/IS605	1412	NA	IS-G1
GV156_phConsInteg-9	prophage	GV156	Myoviridae	intact	NA	NA	45287	None	PPH-G1
Griffin-1_giConsInteg-3	genomic island	Griffin-1	NA	NA	no-funct-assig	NA	29600	NA	GI-G3
CFBP8071_isConsInteg-5	insertion sequence	CFBP8071	NA	NA	NA	IS6	911	NA	IS-G3
B111_phConsInteg-2	prophage	B111	no-taxa-assig	remnant	NA	NA	12619	None	NA
RAAR14-plum327_isConsInteg-3	insertion sequence	RAAR14-plum327	NA	NA	NA	IS6	1283	NA	IS-G3
GV156_phConsInteg-2	prophage	GV156	Podoviridae	incomplete	NA	NA	8678	Xylella	NA
TOS4_isConsInteg-5	insertion sequence	TOS4	NA	NA	NA	IS6	1283	NA	IS-G3
Bakersfield-14_phConsInteg-1	prophage	Bakersfield-14	Myoviridae	intact	NA	NA	33080	None	PPH-G1
Temecula1Star_giConsInteg-5	genomic island	Temecula1Star	NA	NA	no-funct-assig	NA	19100	NA	NA
Fillmore_phConsInteg-13	prophage	Fillmore	no-taxa-assig	remnant	NA	NA	8542	None	PPH-G10
CoDiRO_isConsInteg-4	insertion sequence	CoDiRO	NA	NA	NA	IS200/IS605	449	NA	IS-G4
CFBP8071_phConsInteg-4	prophage	CFBP8071	no-taxa-assig	remnant	NA	NA	5459	None	PPH-G6
OK3_giConsInteg-1	genomic island	OK3	NA	NA	no-funct-assig	NA	34343	NA	NA
32_giConsInteg-1	genomic island	32	NA	NA	no-funct-assig	NA	16833	NA	NA
IAS-AXF212H7_phConsInteg-2	prophage	IAS-AXF212H7	Inoviridae	intact	NA	NA	9053	None	PPH-G8
CFBP8416_phConsInteg-6	prophage	CFBP8416	Myoviridae	intact	NA	NA	27477	Ralstonia	PPH-G1
CFBP8072_giConsInteg-1	genomic island	CFBP8072	NA	NA	no-funct-assig	NA	33600	NA	NA
Bakersfield-14_phConsInteg-12	prophage	Bakersfield-14	no-taxa-assig	remnant	NA	NA	413	None	PPH-G9
XRB_isConsInteg-4	insertion sequence	XRB	NA	NA	NA	IS200/IS605	575	NA	IS-G1
GV156_phConsInteg-10	prophage	GV156	no-taxa-assig	intact	NA	NA	5132	None	PPH-G8
TPD3_phConsInteg-1	prophage	TPD3	no-taxa-assig	remnant	NA	NA	5205	None	NA
IVIA6731_giConsInteg-3	genomic island	IVIA6731	NA	NA	no-funct-assig	NA	32799	NA	NA
CFBP8073_isConsInteg-3	insertion sequence	CFBP8073	NA	NA	NA	IS6	700	NA	IS-G3
OLS0478_phConsInteg-2	prophage	OLS0478	no-taxa-assig	remnant	NA	NA	413	None	PPH-G9
CFBP8351_plsRetrInteg-1	plasmid	CFBP8351	NA	NA	NA	NA	33512	None	PLS-G3
XF3348_phConsInteg-9	prophage	XF3348	no-taxa-assig	remnant	NA	NA	8542	None	PPH-G10
11399_phConsInteg-3	prophage	11399	no-taxa-assig	remnant	NA	NA	6714	None	NA
RH1_phConsInteg-17	prophage	RH1	no-taxa-assig	remnant	NA	NA	8542	None	PPH-G10
XYL2055_isConsInteg-2	insertion sequence	XYL2055	NA	NA	NA	IS200/IS605	1412	NA	IS-G1
Griffin-1_giConsInteg-5	genomic island	Griffin-1	NA	NA	patho	NA	8808	NA	NA
Bakersfield-8_phConsInteg-4	prophage	Bakersfield-8	Inoviridae	intact	NA	NA	17692	None	PPH-G8
ATCC-35871_phConsInteg-3	prophage	ATCC-35871	no-taxa-assig	remnant	NA	NA	413	None	PPH-G9
MUL0034_isConsInteg-2	insertion sequence	MUL0034	NA	NA	NA	new	870	NA	IS-G5
DSM-10026_giConsInteg-1	genomic island	DSM-10026	NA	NA	no-funct-assig	NA	27600	NA	NA
Bakersfield-14_phConsInteg-14	prophage	Bakersfield-14	Podoviridae	incomplete	NA	NA	16101	Xylella	NA
Red-Oak-2_phConsInteg-12	prophage	Red-Oak-2	no-taxa-assig	remnant	NA	NA	8542	None	PPH-G10
RH1_isConsInteg-3	insertion sequence	RH1	NA	NA	NA	IS200/IS605	636	NA	NA
GV230_giConsInteg-6	genomic island	GV230	NA	NA	no-funct-assig	NA	16739	NA	GI-G1
Griffin-1_isConsInteg-3	insertion sequence	Griffin-1	NA	NA	NA	IS6	1314	NA	IS-G3
XYL2107-18_isConsInteg-1	insertion sequence	XYL2107-18	NA	NA	NA	IS1595	1233	NA	IS-G7
CFBP8356_isConsInteg-2	insertion sequence	CFBP8356	NA	NA	NA	IS1595	180	NA	IS-G8
3124_isConsInteg-5	insertion sequence	3124	NA	NA	NA	IS200/IS605	495	NA	IS-G4
ATCC-35871_giConsInteg-4	genomic island	ATCC-35871	NA	NA	no-funct-assig	NA	23600	NA	NA
COF0324_phConsInteg-4	prophage	COF0324	no-taxa-assig	remnant	NA	NA	402	None	PPH-G9
TOS4_giConsInteg-1	genomic island	TOS4	NA	NA	no-funct-assig	NA	37100	NA	NA
ATCC-35871_isConsInteg-10	insertion sequence	ATCC-35871	NA	NA	NA	IS1595	534	NA	IS-G7
sycamore-Sy-VA_phConsInteg-7	prophage	sycamore-Sy-VA	no-taxa-assig	remnant	NA	NA	2746	None	PPH-G11
Fb7_plsRetrInteg-1	plasmid	Fb7	NA	NA	NA	NA	39408	None	PLS-G3
XRB_giConsInteg-6	genomic island	XRB	NA	NA	no-funct-assig	NA	39600	NA	NA
Red-Oak-2_giConsInteg-8	genomic island	Red-Oak-2	NA	NA	no-funct-assig	NA	18312	NA	GI-G1
GV230_giConsInteg-3	genomic island	GV230	NA	NA	no-funct-assig	NA	20100	NA	NA
Hib4_giConsInteg-5	genomic island	Hib4	NA	NA	no-funct-assig	NA	24600	NA	NA
Bakersfield-1_phConsInteg-3	prophage	Bakersfield-1	Myoviridae	incomplete	NA	NA	25500	None	PPH-G6
Red-Oak-2_giConsInteg-1	genomic island	Red-Oak-2	NA	NA	no-funct-assig	NA	21600	NA	NA
CFBP8082_phConsInteg-5	prophage	CFBP8082	Myoviridae	incomplete	NA	NA	14328	Aggregatibacter	NA
CoDiRO_phConsInteg-3	prophage	CoDiRO	Inoviridae	intact	NA	NA	10210	Xanthomonas	PPH-G8
9a5c_phConsInteg-11	prophage	9a5c	no-taxa-assig	remnant	NA	NA	11073	None	NA
M12_isConsInteg-5	insertion sequence	M12	NA	NA	NA	new	870	NA	IS-G5
Stag-s-Leap_phConsInteg-7	prophage	Stag-s-Leap	Myoviridae	incomplete	NA	NA	18767	None	NA
RH1_giConsInteg-1	genomic island	RH1	NA	NA	no-funct-assig	NA	21100	NA	NA
Riv5_phConsInteg-10	prophage	Riv5	Myoviridae	incomplete	NA	NA	14453	None	PPH-G2
M23_phConsInteg-8	prophage	M23	Podoviridae	intact	NA	NA	42996	Xylella	PPH-G1
Bakersfield-14_plsRetrInteg-1	plasmid	Bakersfield-14	NA	NA	NA	NA	38298	None	PLS-G3
XYL1752_phConsInteg-12	prophage	XYL1752	no-taxa-assig	remnant	NA	NA	2746	None	PPH-G11
XYL2153-18_isConsInteg-4	insertion sequence	XYL2153-18	NA	NA	NA	IS6	911	NA	IS-G3
OK3_phConsInteg-7	prophage	OK3	Myoviridae	incomplete	NA	NA	14331	Proteus	PPH-G2
32_phConsInteg-1	prophage	32	no-taxa-assig	remnant	NA	NA	402	None	PPH-G9
9a5c_giConsInteg-5	genomic island	9a5c	NA	NA	no-funct-assig	NA	23600	NA	NA
TemeculaL_phConsInteg-8	prophage	TemeculaL	no-taxa-assig	remnant	NA	NA	7364	None	PPH-G6
CVC0256_phConsInteg-10	prophage	CVC0256	Podoviridae	incomplete	NA	NA	6289	None	NA
EB92-1_phConsInteg-6	prophage	EB92-1	no-taxa-assig	remnant	NA	NA	5377	None	PPH-G6
RAAR6-Butte_phConsInteg-2	prophage	RAAR6-Butte	Podoviridae	incomplete	NA	NA	38721	Xylella	NA
Hib4_giConsInteg-6	genomic island	Hib4	NA	NA	no-funct-assig	NA	30100	NA	GI-G3
XYL1968-18_phConsInteg-4	prophage	XYL1968-18	no-taxa-assig	remnant	NA	NA	13568	None	NA
GV156_phConsInteg-15	prophage	GV156	Podoviridae	incomplete	NA	NA	29364	None	PPH-G2
CFBP8082_isConsInteg-3	insertion sequence	CFBP8082	NA	NA	NA	IS200/IS605	1651	NA	IS-G9
M12_isConsInteg-7	insertion sequence	M12	NA	NA	NA	IS1595	180	NA	IS-G8
TOS4_phConsInteg-3	prophage	TOS4	Inoviridae	incomplete	NA	NA	6389	None	PPH-G8
ATCC-35879_isConsInteg-2	insertion sequence	ATCC-35879	NA	NA	NA	IS1595	1233	NA	IS-G7
B111_isConsInteg-1	insertion sequence	B111	NA	NA	NA	IS200/IS605	1597	NA	IS-G10
ESVL_phConsInteg-3	prophage	ESVL	Inoviridae	intact	NA	NA	9053	Xanthomonas	PPH-G8
CFBP8351_isConsInteg-1	insertion sequence	CFBP8351	NA	NA	NA	IS1595	1233	NA	IS-G7
Pr8x_isConsInteg-3	insertion sequence	Pr8x	NA	NA	NA	IS200/IS605	1545	NA	IS-G1
U24D_giConsInteg-5	genomic island	U24D	NA	NA	no-funct-assig	NA	65842	NA	GI-G7
XYL1732_phConsInteg-6	prophage	XYL1732	no-taxa-assig	remnant	NA	NA	7140	None	PPH-G6
COF0407_plsRetrInteg-4	plasmid	COF0407	NA	NA	NA	NA	1305	None	PLS-G1
Bakersfield-8_phConsInteg-11	prophage	Bakersfield-8	Myoviridae	incomplete	NA	NA	18111	None	PPH-G5
RH1_phConsInteg-18	prophage	RH1	Myoviridae	intact	NA	NA	33112	Haemophilus	PPH-G2
Bakersfield-14_giConsInteg-8	genomic island	Bakersfield-14	NA	NA	no-funct-assig	NA	29499	NA	PLS-G3
DSM-10026_phConsInteg-4	prophage	DSM-10026	Myoviridae	questionable	NA	NA	16055	Psychrobacter	PPH-G2
Griffin-1_giConsInteg-8	genomic island	Griffin-1	NA	NA	no-funct-assig	NA	23100	NA	GI-G2
TPD3_isConsInteg-1	insertion sequence	TPD3	NA	NA	NA	IS6	700	NA	IS-G3
WM1-1_giConsInteg-4	genomic island	WM1-1	NA	NA	no-funct-assig	NA	31600	NA	NA
GV230_phConsInteg-3	prophage	GV230	Inoviridae	intact	NA	NA	13317	None	PPH-G8
3124_phConsInteg-5	prophage	3124	Inoviridae	intact	NA	NA	16263	Xanthomonas	PPH-G8
XYL2153-18_phConsInteg-9	prophage	XYL2153-18	no-taxa-assig	remnant	NA	NA	7334	None	PPH-G6
Ann-1_giConsInteg-7	genomic island	Ann-1	NA	NA	resis	NA	18114	NA	GI-G1
Temecula1_phConsInteg-5	prophage	Temecula1	Myoviridae	questionable	NA	NA	19245	Erwinia	PPH-G2
CFBP8072_phConsInteg-2	prophage	CFBP8072	no-taxa-assig	remnant	NA	NA	413	None	PPH-G9
WM1-1_phConsInteg-8	prophage	WM1-1	Myoviridae	incomplete	NA	NA	23713	None	PPH-G5
IVIA5901_isConsInteg-6	insertion sequence	IVIA5901	NA	NA	NA	IS200/IS605	1818	NA	IS-G1
XF3348_phConsInteg-7	prophage	XF3348	no-taxa-assig	questionable	NA	NA	7553	None	NA
BB01_giConsInteg-4	genomic island	BB01	NA	NA	no-funct-assig	NA	17600	NA	NA
Fillmore_isConsInteg-1	insertion sequence	Fillmore	NA	NA	NA	IS21	1358	NA	IS-G2
TPD4_phConsInteg-7	prophage	TPD4	no-taxa-assig	questionable	NA	NA	6281	None	NA
ATCC-35871_phConsInteg-11	prophage	ATCC-35871	Xylivirus	questionable	NA	NA	5024	Xanthomonas	PPH-G8
ESVL_phConsInteg-4	prophage	ESVL	no-taxa-assig	remnant	NA	NA	12731	None	NA
WM1-1_isConsInteg-2	insertion sequence	WM1-1	NA	NA	NA	IS21	1384	NA	IS-G2
GV156_isConsInteg-3	insertion sequence	GV156	NA	NA	NA	IS6	911	NA	IS-G3
CVC0256_phConsInteg-1	prophage	CVC0256	Podoviridae	incomplete	NA	NA	17619	None	NA
CO33_phConsInteg-7	prophage	CO33	no-taxa-assig	questionable	NA	NA	11646	None	PPH-G1
ATCC-35871_giConsInteg-6	genomic island	ATCC-35871	NA	NA	no-funct-assig	NA	22100	NA	GI-G3
CFBP7970_phConsInteg-5	prophage	CFBP7970	Podoviridae	questionable	NA	NA	15094	Xylella	NA
AlmaEM3_phConsInteg-2	prophage	AlmaEM3	Inoviridae	intact	NA	NA	7622	Xanthomonas	PPH-G8
CFBP7970_phConsInteg-9	prophage	CFBP7970	no-taxa-assig	remnant	NA	NA	5602	None	NA
LM10_phConsInteg-18	prophage	LM10	Myoviridae	intact	NA	NA	40582	None	PPH-G3
XYL1968-18_phConsInteg-11	prophage	XYL1968-18	no-taxa-assig	remnant	NA	NA	8542	None	PPH-G10
PD7211_isConsInteg-3	insertion sequence	PD7211	NA	NA	NA	IS200/IS605	1527	NA	IS-G1
RH1_phConsInteg-5	prophage	RH1	no-taxa-assig	questionable	NA	NA	20698	None	PPH-G6
OK3_isConsInteg-2	insertion sequence	OK3	NA	NA	NA	IS6	700	NA	IS-G3
RH1_phConsInteg-7	prophage	RH1	Podoviridae	intact	NA	NA	45232	None	PPH-G7
CO33_giConsInteg-6	genomic island	CO33	NA	NA	patho-resis-symbi	NA	4686	NA	NA
Ma151_phConsInteg-5	prophage	Ma151	no-taxa-assig	remnant	NA	NA	15069	None	PPH-G4
Bakersfield-1_phConsInteg-7	prophage	Bakersfield-1	Myoviridae	intact	NA	NA	26271	None	PPH-G2
XYL1968-18_phConsInteg-2	prophage	XYL1968-18	Podoviridae	incomplete	NA	NA	16771	None	NA
RAAR14-plum327_phConsInteg-9	prophage	RAAR14-plum327	Myoviridae	incomplete	NA	NA	12721	Proteus	PPH-G2
IVIA5235_phConsInteg-12	prophage	IVIA5235	Myoviridae	incomplete	NA	NA	10808	None	PPH-G6
32_giConsInteg-8	genomic island	32	NA	NA	no-funct-assig	NA	17600	NA	GI-G4
MUL0034_isConsInteg-4	insertion sequence	MUL0034	NA	NA	NA	IS200/IS605	881	NA	IS-G1
XYL1968-18_phConsInteg-5	prophage	XYL1968-18	Podoviridae	incomplete	NA	NA	13605	Xylella	PPH-G4
Stag-s-Leap_phConsInteg-8	prophage	Stag-s-Leap	Podoviridae	incomplete	NA	NA	15820	Xylella	NA
ATCC-35871_isConsInteg-8	insertion sequence	ATCC-35871	NA	NA	NA	IS1595	769	NA	IS-G7
XYL1752_isConsInteg-3	insertion sequence	XYL1752	NA	NA	NA	IS6	1314	NA	IS-G3
XYL2107-18_giConsInteg-3	genomic island	XYL2107-18	NA	NA	no-funct-assig	NA	21100	NA	GI-G4
PD7202_giConsInteg-7	genomic island	PD7202	NA	NA	no-funct-assig	NA	18100	NA	NA
GV230_phConsInteg-2	prophage	GV230	Myoviridae	incomplete	NA	NA	27046	None	PPH-G6
MUL0034_giConsInteg-2	genomic island	MUL0034	NA	NA	patho-resis	NA	9830	NA	NA
11399_phConsInteg-5	prophage	11399	no-taxa-assig	questionable	NA	NA	20095	Pseudomonas	NA
XYL2107-18_isConsInteg-4	insertion sequence	XYL2107-18	NA	NA	NA	IS200/IS605	1412	NA	IS-G1
B111_giConsInteg-7	genomic island	B111	NA	NA	no-funct-assig	NA	22100	NA	GI-G4
EB92-1_isConsInteg-6	insertion sequence	EB92-1	NA	NA	NA	IS6	700	NA	IS-G3
Griffin-1_giConsInteg-4	genomic island	Griffin-1	NA	NA	no-funct-assig	NA	22100	NA	GI-G4
TOS4_phConsInteg-6	prophage	TOS4	no-taxa-assig	remnant	NA	NA	8542	None	PPH-G10
CFBP8072_phConsInteg-9	prophage	CFBP8072	no-taxa-assig	remnant	NA	NA	5338	None	NA
COF0407_phConsInteg-9	prophage	COF0407	no-taxa-assig	remnant	NA	NA	413	None	PPH-G9
6c_giConsInteg-6	genomic island	6c	NA	NA	no-funct-assig	NA	21100	NA	NA
Salento-1_isConsInteg-1	insertion sequence	Salento-1	NA	NA	NA	IS21	1360	NA	IS-G2
CFBP7970_phConsInteg-6	prophage	CFBP7970	Myoviridae	questionable	NA	NA	12204	Psychrobacter	PPH-G2
CFBP8071_phConsInteg-8	prophage	CFBP8071	Podoviridae	incomplete	NA	NA	12922	None	NA
De-Donno_plsRetrInteg-1	plasmid	De-Donno	NA	NA	NA	NA	35273	None	PLS-G3
3124_giConsInteg-8	genomic island	3124	NA	NA	no-funct-assig	NA	15321	NA	GI-G1
sycamore-Sy-VA_phConsInteg-5	prophage	sycamore-Sy-VA	no-taxa-assig	remnant	NA	NA	413	None	PPH-G9
DSM-10026_phConsInteg-5	prophage	DSM-10026	no-taxa-assig	remnant	NA	NA	17113	None	PPH-G6
PD7211_phConsInteg-4	prophage	PD7211	Inoviridae	intact	NA	NA	9372	Xanthomonas	PPH-G8
Temecula1Star_phConsInteg-1	prophage	Temecula1Star	Myoviridae	incomplete	NA	NA	7680	None	PPH-G5
TOS14_isConsInteg-6	insertion sequence	TOS14	NA	NA	NA	IS200/IS605	332	NA	IS-G1
M12_giConsInteg-3	genomic island	M12	NA	NA	patho-resis-symbi	NA	14829	NA	GI-G6
CFBP8073_isConsInteg-2	insertion sequence	CFBP8073	NA	NA	NA	IS21	1384	NA	IS-G2
GV230_isConsInteg-4	insertion sequence	GV230	NA	NA	NA	IS6	911	NA	IS-G3
ATCC-35879_phConsInteg-10	prophage	ATCC-35879	Inoviridae	intact	NA	NA	13316	None	PPH-G8
Bakersfield-14_isConsInteg-6	insertion sequence	Bakersfield-14	NA	NA	NA	IS200/IS605	1412	NA	IS-G1
Fillmore_giConsInteg-8	genomic island	Fillmore	NA	NA	no-funct-assig	NA	20113	NA	GI-G1
CFBP8417_giConsInteg-2	genomic island	CFBP8417	NA	NA	no-funct-assig	NA	18100	NA	NA
M23_phConsInteg-12	prophage	M23	no-taxa-assig	remnant	NA	NA	413	None	PPH-G9
LM10_phConsInteg-17	prophage	LM10	no-taxa-assig	remnant	NA	NA	8542	None	PPH-G10
EB92-1_phConsInteg-4	prophage	EB92-1	no-taxa-assig	remnant	NA	NA	5984	None	NA
CVC0251_phConsInteg-6	prophage	CVC0251	Podoviridae	incomplete	NA	NA	19285	Xylella	NA
Bakersfield-8_phConsInteg-14	prophage	Bakersfield-8	Siphoviridae	incomplete	NA	NA	16201	None	NA
VB11_giConsInteg-4	genomic island	VB11	NA	NA	no-funct-assig	NA	23600	NA	NA
6c_phConsInteg-7	prophage	6c	Inoviridae	intact	NA	NA	9311	Xanthomonas	PPH-G8
Riv5_phConsInteg-13	prophage	Riv5	no-taxa-assig	remnant	NA	NA	413	None	PPH-G9
Ann-1_giConsInteg-4	genomic island	Ann-1	NA	NA	no-funct-assig	NA	21600	NA	NA
XYL1968-18_giConsInteg-1	genomic island	XYL1968-18	NA	NA	no-funct-assig	NA	22100	NA	NA
IVIA5901_phConsInteg-5	prophage	IVIA5901	Inoviridae	intact	NA	NA	13272	Stenotrophomonas	PPH-G8
TPD4_phConsInteg-9	prophage	TPD4	no-taxa-assig	remnant	NA	NA	413	None	PPH-G9
Ann-1_phConsInteg-8	prophage	Ann-1	Myoviridae	intact	NA	NA	56443	Erwinia	PPH-G2
EB92-1_isConsInteg-7	insertion sequence	EB92-1	NA	NA	NA	IS21	1384	NA	IS-G2
IVIA6586-2_isConsInteg-2	insertion sequence	IVIA6586-2	NA	NA	NA	IS21	1358	NA	IS-G2
XRB_phConsInteg-9	prophage	XRB	no-taxa-assig	remnant	NA	NA	5656	None	NA
GV156_phConsInteg-12	prophage	GV156	Inoviridae	incomplete	NA	NA	8026	Stenotrophomonas	PPH-G8
9a5c_phConsInteg-10	prophage	9a5c	Myoviridae	intact	NA	NA	57205	Acinetobacter	PPH-G1
sycamore-Sy-VA_giConsInteg-4	genomic island	sycamore-Sy-VA	NA	NA	no-funct-assig	NA	22100	NA	NA
GV156_giConsInteg-3	genomic island	GV156	NA	NA	no-funct-assig	NA	20100	NA	NA
CFBP8351_isConsInteg-6	insertion sequence	CFBP8351	NA	NA	NA	IS200/IS605	1696	NA	IS-G1
RH1_giConsInteg-4	genomic island	RH1	NA	NA	no-funct-assig	NA	22600	NA	GI-G1
M12_phConsInteg-12	prophage	M12	no-taxa-assig	remnant	NA	NA	8542	None	PPH-G10
Bakersfield-1_isConsInteg-2	insertion sequence	Bakersfield-1	NA	NA	NA	IS200/IS605	397	NA	IS-G4
CoDiRO_phConsInteg-1	prophage	CoDiRO	no-taxa-assig	remnant	NA	NA	413	None	PPH-G9
Bakersfield-14_phConsInteg-13	prophage	Bakersfield-14	Myoviridae	incomplete	NA	NA	10808	None	PPH-G6
BB08-1_giConsInteg-5	genomic island	BB08-1	NA	NA	patho-resis-symbi	NA	13672	NA	GI-G6
Ma151_phConsInteg-7	prophage	Ma151	Myoviridae	incomplete	NA	NA	23430	None	NA
Bakersfield-8_phConsInteg-1	prophage	Bakersfield-8	Myoviridae	intact	NA	NA	33113	None	PPH-G1
TOS5_phConsInteg-3	prophage	TOS5	Inoviridae	incomplete	NA	NA	6389	Stenotrophomonas	PPH-G8
Hib4_giConsInteg-1	genomic island	Hib4	NA	NA	no-funct-assig	NA	20600	NA	NA
Ann-1_isConsInteg-2	insertion sequence	Ann-1	NA	NA	NA	IS200/IS605	536	NA	NA
Bakersfield-11_isConsInteg-5	insertion sequence	Bakersfield-11	NA	NA	NA	IS1595	2107	NA	IS-G6
XYL2153-18_giConsInteg-1	genomic island	XYL2153-18	NA	NA	no-funct-assig	NA	18600	NA	NA
3124_phConsInteg-6	prophage	3124	Inoviridae	intact	NA	NA	11977	Stenotrophomonas	PPH-G8
DSM-10026_isConsInteg-7	insertion sequence	DSM-10026	NA	NA	NA	IS200/IS605	1597	NA	IS-G10
IVIA6586-2_plsRetrInteg-2	plasmid	IVIA6586-2	NA	NA	NA	NA	1326	None	PLS-G1
XYL2055_phConsInteg-1	prophage	XYL2055	no-taxa-assig	remnant	NA	NA	413	None	PPH-G9
CFBP8351_isConsInteg-5	insertion sequence	CFBP8351	NA	NA	NA	IS6	911	NA	IS-G3
CO33_giConsInteg-4	genomic island	CO33	NA	NA	no-funct-assig	NA	22100	NA	NA
CFBP8416_giConsInteg-1	genomic island	CFBP8416	NA	NA	no-funct-assig	NA	29100	NA	NA
CFBP7970_giConsInteg-2	genomic island	CFBP7970	NA	NA	no-funct-assig	NA	22100	NA	GI-G3
XYL2107-18_phConsInteg-9	prophage	XYL2107-18	no-taxa-assig	remnant	NA	NA	7340	None	PPH-G6
XYL1981_giConsInteg-4	genomic island	XYL1981	NA	NA	no-funct-assig	NA	20100	NA	NA
XYL1752_phConsInteg-6	prophage	XYL1752	no-taxa-assig	remnant	NA	NA	13690	None	NA
MUL0034_phConsInteg-12	prophage	MUL0034	no-taxa-assig	remnant	NA	NA	413	None	PPH-G9
LM10_isConsInteg-3	insertion sequence	LM10	NA	NA	NA	IS200/IS605	636	NA	NA
IVIA6731_isConsInteg-4	insertion sequence	IVIA6731	NA	NA	NA	IS1595	180	NA	IS-G8
CFBP8071_phConsInteg-10	prophage	CFBP8071	Scuticavirus	intact	NA	NA	7149	Stenotrophomonas	PPH-G8
ESVL_phConsInteg-1	prophage	ESVL	no-taxa-assig	questionable	NA	NA	14268	None	PPH-G6
Temecula1_phConsInteg-4	prophage	Temecula1	Inoviridae	intact	NA	NA	13317	None	PPH-G8
COF0324_phConsInteg-2	prophage	COF0324	Inoviridae	intact	NA	NA	9306	Xanthomonas	PPH-G8
Dixon_giConsInteg-8	genomic island	Dixon	NA	NA	no-funct-assig	NA	19100	NA	NA
AlmaEM3_isConsInteg-6	insertion sequence	AlmaEM3	NA	NA	NA	IS200/IS605	1262	NA	IS-G1
LM10_phConsInteg-14	prophage	LM10	Podoviridae	incomplete	NA	NA	13054	None	PPH-G5
BB01_phConsInteg-3	prophage	BB01	Podoviridae	incomplete	NA	NA	17624	None	NA
CO33_phConsInteg-1	prophage	CO33	Podoviridae	questionable	NA	NA	32242	Xylella	PPH-G4
XYL1752_giConsInteg-1	genomic island	XYL1752	NA	NA	no-funct-assig	NA	22100	NA	NA
EB92-1_phConsInteg-3	prophage	EB92-1	no-taxa-assig	remnant	NA	NA	413	None	PPH-G9
Dixon_phConsInteg-7	prophage	Dixon	Podoviridae	incomplete	NA	NA	23645	None	NA
BB01_phConsInteg-13	prophage	BB01	no-taxa-assig	remnant	NA	NA	413	None	PPH-G9
IVIA5901_isConsInteg-8	insertion sequence	IVIA5901	NA	NA	NA	IS200/IS605	1255	NA	IS-G1
RAAR14-plum327_phConsInteg-2	prophage	RAAR14-plum327	no-taxa-assig	remnant	NA	NA	2746	None	PPH-G11
Ann-1_phConsInteg-15	prophage	Ann-1	no-taxa-assig	remnant	NA	NA	413	None	PPH-G9
CFBP8417_isConsInteg-4	insertion sequence	CFBP8417	NA	NA	NA	IS6	1314	NA	IS-G3
Bakersfield-1_phConsInteg-10	prophage	Bakersfield-1	Myoviridae	incomplete	NA	NA	25336	None	PPH-G5
Mul-MD_giConsInteg-7	genomic island	Mul-MD	NA	NA	no-funct-assig	NA	17464	NA	NA
CFBP8082_plsRetrInteg-1	plasmid	CFBP8082	NA	NA	NA	NA	1375	None	PLS-G1
XYL1981_phConsInteg-4	prophage	XYL1981	Siphoviridae	intact	NA	NA	16232	None	PPH-G3
Stag-s-Leap_giConsInteg-5	genomic island	Stag-s-Leap	NA	NA	no-funct-assig	NA	23600	NA	GI-G2
CFBP8351_giConsInteg-1	genomic island	CFBP8351	NA	NA	no-funct-assig	NA	31600	NA	NA
Bakersfield-13_isConsInteg-6	insertion sequence	Bakersfield-13	NA	NA	NA	IS200/IS605	1412	NA	IS-G1
B111_plsRetrInteg-1	plasmid	B111	NA	NA	NA	NA	27256	None	PLS-G5
M23_phConsInteg-14	prophage	M23	Siphoviridae	incomplete	NA	NA	16201	None	NA
53_ReferPh-Xfas53p	Literature	53	NA	NA	NA	NA	36674	None	PPH-G4
EB92-1_isConsInteg-5	insertion sequence	EB92-1	NA	NA	NA	IS200/IS605	563	NA	IS-G4
M23_isConsInteg-6	insertion sequence	M23	NA	NA	NA	IS200/IS605	1412	NA	IS-G1
CFBP8356_giConsInteg-4	genomic island	CFBP8356	NA	NA	no-funct-assig	NA	23100	NA	NA
ESVL_isConsInteg-7	insertion sequence	ESVL	NA	NA	NA	IS200/IS605	332	NA	IS-G1
Bakersfield-8_giConsInteg-2	genomic island	Bakersfield-8	NA	NA	no-funct-assig	NA	13336	NA	NA
U24D_giConsInteg-7	genomic island	U24D	NA	NA	no-funct-assig	NA	45600	NA	NA
6c_phConsInteg-3	prophage	6c	no-taxa-assig	questionable	NA	NA	19310	None	PPH-G6
MUL0034_phConsInteg-2	prophage	MUL0034	Podoviridae	intact	NA	NA	44738	Xylella	PPH-G1
Red-Oak-2_phConsInteg-2	prophage	Red-Oak-2	Myoviridae	intact	NA	NA	22507	None	PPH-G6
XRB_isConsInteg-5	insertion sequence	XRB	NA	NA	NA	IS200/IS605	743	NA	IS-G1
RAAR14-plum327_giConsInteg-8	genomic island	RAAR14-plum327	NA	NA	no-funct-assig	NA	22100	NA	NA
Temecula1_phConsInteg-2	prophage	Temecula1	Myoviridae	incomplete	NA	NA	25731	None	PPH-G6
11399_giConsInteg-6	genomic island	11399	NA	NA	symbi	NA	9803	NA	NA
DSM-10026_phConsInteg-6	prophage	DSM-10026	Inoviridae	intact	NA	NA	11664	None	PPH-G8
PD7202_phConsInteg-3	prophage	PD7202	Inoviridae	intact	NA	NA	17520	Xanthomonas	PPH-G8
Riv5_isConsInteg-3	insertion sequence	Riv5	NA	NA	NA	IS200/IS605	636	NA	NA
BB01_isConsInteg-3	insertion sequence	BB01	NA	NA	NA	IS21	1358	NA	IS-G2
COF0324_phConsInteg-5	prophage	COF0324	no-taxa-assig	questionable	NA	NA	19801	None	NA
RAAR14-plum327_isConsInteg-6	insertion sequence	RAAR14-plum327	NA	NA	NA	new	870	NA	IS-G5
TemeculaL_phConsInteg-3	prophage	TemeculaL	Myoviridae	incomplete	NA	NA	7680	None	PPH-G5
RH1_phConsInteg-8	prophage	RH1	Inoviridae	intact	NA	NA	15387	Stenotrophomonas	PPH-G8
Bakersfield-14_giConsInteg-1	genomic island	Bakersfield-14	NA	NA	89co*99.48id	NA	11008	NA	GI-G1
IVIA6731_giConsInteg-1	genomic island	IVIA6731	NA	NA	no-funct-assig	NA	24100	NA	GI-G2
NOB1_phConsInteg-10	prophage	NOB1	no-taxa-assig	remnant	NA	NA	17631	None	PPH-G6
sycamore-Sy-VA_phConsInteg-9	prophage	sycamore-Sy-VA	no-taxa-assig	remnant	NA	NA	6173	None	NA
XYL2055_giConsInteg-3	genomic island	XYL2055	NA	NA	no-funct-assig	NA	27100	NA	NA
EB92-1_phConsInteg-5	prophage	EB92-1	Myoviridae	incomplete	NA	NA	7702	None	PPH-G5
ATCC-35879_isConsInteg-7	insertion sequence	ATCC-35879	NA	NA	NA	new	2559	NA	NA
GV230_isConsInteg-1	insertion sequence	GV230	NA	NA	NA	IS21	1384	NA	IS-G2
Ann-1_giConsInteg-2	genomic island	Ann-1	NA	NA	no-funct-assig	NA	23600	NA	NA
BB01_giConsInteg-1	genomic island	BB01	NA	NA	no-funct-assig	NA	22100	NA	NA
EB92-1_isConsInteg-4	insertion sequence	EB92-1	NA	NA	NA	IS1595	2107	NA	IS-G6
Temecula1_giConsInteg-4	genomic island	Temecula1	NA	NA	no-funct-assig	NA	21600	NA	NA
Bakersfield-13_giConsInteg-3	genomic island	Bakersfield-13	NA	NA	resis	NA	21389	NA	GI-G1
Bakersfield-1_giConsInteg-4	genomic island	Bakersfield-1	NA	NA	no-funct-assig	NA	24100	NA	NA
11399_isConsInteg-2	insertion sequence	11399	NA	NA	NA	IS200/IS605	1380	NA	IS-G1
11399_phConsInteg-7	prophage	11399	no-taxa-assig	remnant	NA	NA	4588	Proteus	NA
CFBP8416_giConsInteg-2	genomic island	CFBP8416	NA	NA	no-funct-assig	NA	21100	NA	NA
Dixon_giConsInteg-3	genomic island	Dixon	NA	NA	no-funct-assig	NA	25600	NA	NA
CVC0251_plsRetrInteg-4	plasmid	CVC0251	NA	NA	NA	NA	5825	None	PLS-G2
RAAR14-plum327_phConsInteg-8	prophage	RAAR14-plum327	Inoviridae	incomplete	NA	NA	5546	Xanthomonas	PPH-G8
Bakersfield-13_giConsInteg-1	genomic island	Bakersfield-13	NA	NA	100co*99.85id	NA	12752	NA	GI-G1
ATCC-35879_giConsInteg-9	genomic island	ATCC-35879	NA	NA	no-funct-assig	NA	18100	NA	GI-G4
IAS-AXF212H7_phConsInteg-5	prophage	IAS-AXF212H7	no-taxa-assig	remnant	NA	NA	8542	None	PPH-G10
Temecula1Star_phConsInteg-11	prophage	Temecula1Star	no-taxa-assig	remnant	NA	NA	413	None	PPH-G9
ATCC-35879_isConsInteg-8	insertion sequence	ATCC-35879	NA	NA	NA	IS200/IS605	1597	NA	IS-G10
WM1-1_giConsInteg-8	genomic island	WM1-1	NA	NA	no-funct-assig	NA	27600	NA	NA
OLS0478_giConsInteg-4	genomic island	OLS0478	NA	NA	no-funct-assig	NA	22100	NA	NA
ESVL_isConsInteg-5	insertion sequence	ESVL	NA	NA	NA	IS200/IS605	143	NA	NA
Stag-s-Leap_phConsInteg-12	prophage	Stag-s-Leap	no-taxa-assig	remnant	NA	NA	413	None	PPH-G9
XYL2153-18_phConsInteg-4	prophage	XYL2153-18	Siphoviridae	intact	NA	NA	6747	None	PPH-G8
CFBP8082_isConsInteg-5	insertion sequence	CFBP8082	NA	NA	NA	IS6	700	NA	IS-G3
Salento-2_giConsInteg-1	genomic island	Salento-2	NA	NA	no-funct-assig	NA	38100	NA	NA
Bakersfield-11_phConsInteg-13	prophage	Bakersfield-11	Myoviridae	incomplete	NA	NA	10808	None	PPH-G6
B111_phConsInteg-10	prophage	B111	no-taxa-assig	remnant	NA	NA	7689	None	PPH-G6
Bakersfield-8_phConsInteg-12	prophage	Bakersfield-8	no-taxa-assig	remnant	NA	NA	413	None	PPH-G9
IVIA5901_isConsInteg-7	insertion sequence	IVIA5901	NA	NA	NA	IS1595	180	NA	IS-G8
Bakersfield-13_phConsInteg-4	prophage	Bakersfield-13	Inoviridae	intact	NA	NA	10135	Xanthomonas	PPH-G8
IVIA6586-2_phConsInteg-5	prophage	IVIA6586-2	no-taxa-assig	remnant	NA	NA	12260	None	NA
AlmaEM3_giConsInteg-1	genomic island	AlmaEM3	NA	NA	no-funct-assig	NA	21100	NA	NA
CO33_giConsInteg-2	genomic island	CO33	NA	NA	no-funct-assig	NA	20235	NA	GI-G1
CFBP8082_isConsInteg-4	insertion sequence	CFBP8082	NA	NA	NA	IS200/IS605	563	NA	IS-G4
11399_plsRetrInteg-2	plasmid	11399	NA	NA	NA	NA	22963	None	PLS-G5
CFBP7970_isConsInteg-1	insertion sequence	CFBP7970	NA	NA	NA	IS1595	2107	NA	IS-G6
OLS0478_giConsInteg-9	genomic island	OLS0478	NA	NA	patho	NA	4732	NA	NA
Bakersfield-11_phConsInteg-8	prophage	Bakersfield-11	Podoviridae	intact	NA	NA	42996	Xylella	PPH-G1
RAAR14-plum327_giConsInteg-6	genomic island	RAAR14-plum327	NA	NA	no-funct-assig	NA	25600	NA	NA
TOS4_phConsInteg-9	prophage	TOS4	no-taxa-assig	remnant	NA	NA	8683	None	PPH-G6
AlmaEM3_giConsInteg-2	genomic island	AlmaEM3	NA	NA	no-funct-assig	NA	32100	NA	NA
BB08-1_giConsInteg-3	genomic island	BB08-1	NA	NA	no-funct-assig	NA	26100	NA	GI-G1
3124_phConsInteg-12	prophage	3124	Myoviridae	intact	NA	NA	57586	Acinetobacter	PPH-G1
Ann-1_phConsInteg-16	prophage	Ann-1	Myoviridae	intact	NA	NA	30042	Aggregatibacter	NA
IVIA6731_phConsInteg-1	prophage	IVIA6731	Inoviridae	intact	NA	NA	9053	Xanthomonas	PPH-G8
sycamore-Sy-VA_phConsInteg-1	prophage	sycamore-Sy-VA	Podoviridae	incomplete	NA	NA	21595	None	PPH-G5
BB01_phConsInteg-11	prophage	BB01	Podoviridae	incomplete	NA	NA	7686	None	NA
Ma151_giConsInteg-6	genomic island	Ma151	NA	NA	no-funct-assig	NA	22100	NA	GI-G4
XRB_phConsInteg-2	prophage	XRB	no-taxa-assig	remnant	NA	NA	16962	None	PPH-G6
GB514_giConsInteg-3	genomic island	GB514	NA	NA	no-funct-assig	NA	17600	NA	NA
CFBP8073_isConsInteg-4	insertion sequence	CFBP8073	NA	NA	NA	IS200/IS605	532	NA	IS-G4
RAAR6-Butte_phConsInteg-8	prophage	RAAR6-Butte	no-taxa-assig	remnant	NA	NA	2746	None	PPH-G11
MUL0034_isConsInteg-7	insertion sequence	MUL0034	NA	NA	NA	IS21	1389	NA	IS-G2
Red-Oak-2_phConsInteg-6	prophage	Red-Oak-2	Podoviridae	intact	NA	NA	46206	Xylella	PPH-G1
TPD3_isConsInteg-4	insertion sequence	TPD3	NA	NA	NA	IS200/IS605	563	NA	IS-G4
ATCC-35879_phConsInteg-8	prophage	ATCC-35879	Podoviridae	intact	NA	NA	51675	Xylella	PPH-G1
WM1-1_phConsInteg-4	prophage	WM1-1	Inoviridae	intact	NA	NA	13325	None	PPH-G8
GV230_giConsInteg-1	genomic island	GV230	NA	NA	no-funct-assig	NA	21600	NA	NA
CFBP8351_phConsInteg-6	prophage	CFBP8351	no-taxa-assig	remnant	NA	NA	5461	None	PPH-G6
Fb7_giConsInteg-3	genomic island	Fb7	NA	NA	no-funct-assig	NA	69188	NA	GI-G7
Red-Oak-2_phConsInteg-11	prophage	Red-Oak-2	no-taxa-assig	remnant	NA	NA	413	None	PPH-G9
TemeculaL_phConsInteg-7	prophage	TemeculaL	no-taxa-assig	questionable	NA	NA	7542	None	NA
CVC0256_phConsInteg-11	prophage	CVC0256	no-taxa-assig	remnant	NA	NA	11119	None	NA
GV156_giConsInteg-4	genomic island	GV156	NA	NA	no-funct-assig	NA	29100	NA	NA
Ma151_isConsInteg-2	insertion sequence	Ma151	NA	NA	NA	IS200/IS605	913	NA	IS-G4
CFBP8417_phConsInteg-4	prophage	CFBP8417	no-taxa-assig	remnant	NA	NA	391	None	PPH-G9
OLS0478_giConsInteg-5	genomic island	OLS0478	NA	NA	no-funct-assig	NA	21100	NA	GI-G3
ATCC-35879_phConsInteg-6	prophage	ATCC-35879	Myoviridae	incomplete	NA	NA	25336	None	PPH-G5
Fillmore_giConsInteg-1	genomic island	Fillmore	NA	NA	no-funct-assig	NA	21100	NA	NA
XYL2055_isConsInteg-1	insertion sequence	XYL2055	NA	NA	NA	IS21	1384	NA	IS-G2
XYL1981_giConsInteg-3	genomic island	XYL1981	NA	NA	no-funct-assig	NA	22100	NA	PPH-G4
Ann-1_isConsInteg-8	insertion sequence	Ann-1	NA	NA	NA	IS200/IS605	1695	NA	IS-G9
AlmaEM3_phConsInteg-4	prophage	AlmaEM3	Inoviridae	intact	NA	NA	8506	Xanthomonas	PPH-G8
Riv5_plsRetrInteg-1	plasmid	Riv5	NA	NA	NA	NA	38299	None	PLS-G3
PD7202_phConsInteg-10	prophage	PD7202	no-taxa-assig	remnant	NA	NA	413	None	PPH-G9
9a5c_giConsInteg-12	genomic island	9a5c	NA	NA	no-funct-assig	NA	13566	NA	NA
BB08-1_isConsInteg-1	insertion sequence	BB08-1	NA	NA	NA	IS21	1358	NA	IS-G2
OK3_isConsInteg-3	insertion sequence	OK3	NA	NA	NA	IS200/IS605	1696	NA	IS-G1
XYL1732_phConsInteg-3	prophage	XYL1732	Myoviridae	incomplete	NA	NA	9822	None	PPH-G2
M12_phConsInteg-7	prophage	M12	no-taxa-assig	remnant	NA	NA	2746	None	PPH-G11
CFBP8082_isConsInteg-2	insertion sequence	CFBP8082	NA	NA	NA	IS1595	2107	NA	IS-G6
NOB1_phConsInteg-7	prophage	NOB1	Inoviridae	intact	NA	NA	8504	None	PPH-G8
CFBP7970_phConsInteg-4	prophage	CFBP7970	no-taxa-assig	remnant	NA	NA	5469	None	PPH-G6
Bakersfield-8_plsRetrInteg-1	plasmid	Bakersfield-8	NA	NA	NA	NA	38292	None	PLS-G3
Fb7_giConsInteg-5	genomic island	Fb7	NA	NA	no-funct-assig	NA	23100	NA	NA
ATCC-35879_giConsInteg-3	genomic island	ATCC-35879	NA	NA	no-funct-assig	NA	22100	NA	NA
9a5c_isConsInteg-3	insertion sequence	9a5c	NA	NA	NA	IS200/IS605	1527	NA	IS-G1
DSM-10026_giConsInteg-2	genomic island	DSM-10026	NA	NA	no-funct-assig	NA	22100	NA	NA
XYL1968-18_giConsInteg-4	genomic island	XYL1968-18	NA	NA	metab-symbi	NA	8231	NA	NA
BB01_phConsInteg-1	prophage	BB01	Myoviridae	intact	NA	NA	22431	Ralstonia	PPH-G1
OLS0478_isConsInteg-3	insertion sequence	OLS0478	NA	NA	NA	IS200/IS605	1380	NA	IS-G1
De-Donno_phConsInteg-10	prophage	De-Donno	no-taxa-assig	remnant	NA	NA	11071	None	NA
Salento-1_phConsInteg-5	prophage	Salento-1	Podoviridae	intact	NA	NA	45143	Xylella	PPH-G4
XYL1981_phConsInteg-8	prophage	XYL1981	Myoviridae	incomplete	NA	NA	10738	None	NA
CFBP8072_phConsInteg-5	prophage	CFBP8072	no-taxa-assig	remnant	NA	NA	11048	None	NA
Stag-s-Leap_giConsInteg-1	genomic island	Stag-s-Leap	NA	NA	no-funct-assig	NA	22100	NA	NA
CFBP7970_phConsInteg-7	prophage	CFBP7970	Inoviridae	intact	NA	NA	8506	None	PPH-G8
CFBP7970_isConsInteg-2	insertion sequence	CFBP7970	NA	NA	NA	IS200/IS605	1651	NA	IS-G9
Temecula1_phConsInteg-1	prophage	Temecula1	Myoviridae	intact	NA	NA	33121	None	PPH-G1
XYL2153-18_isConsInteg-1	insertion sequence	XYL2153-18	NA	NA	NA	IS21	1384	NA	IS-G2
Red-Oak-2_phConsInteg-9	prophage	Red-Oak-2	Podoviridae	incomplete	NA	NA	21200	None	PPH-G5
Temecula1Star_phConsInteg-10	prophage	Temecula1Star	no-taxa-assig	remnant	NA	NA	4727	None	NA
IVIA5901_phConsInteg-11	prophage	IVIA5901	Podoviridae	intact	NA	NA	42122	Xylella	PPH-G1
XYL2107-18_isConsInteg-6	insertion sequence	XYL2107-18	NA	NA	NA	IS200/IS605	1696	NA	IS-G1
GB514_phConsInteg-11	prophage	GB514	Podoviridae	intact	NA	NA	40175	Xylella	PPH-G1
DSM-10026_giConsInteg-3	genomic island	DSM-10026	NA	NA	no-funct-assig	NA	13702	NA	NA
CFBP8351_isConsInteg-2	insertion sequence	CFBP8351	NA	NA	NA	IS21	1384	NA	IS-G2
OLS0479_plsRetrInteg-2	plasmid	OLS0479	NA	NA	NA	NA	33048	None	PLS-G3
XYL1981_giConsInteg-5	genomic island	XYL1981	NA	NA	no-funct-assig	NA	18607	NA	NA
CVC0251_giConsInteg-2	genomic island	CVC0251	NA	NA	no-funct-assig	NA	23100	NA	NA
Bakersfield-11_phConsInteg-7	prophage	Bakersfield-11	Podoviridae	intact	NA	NA	45598	None	PPH-G2
OLS0479_plsRetrInteg-4	plasmid	OLS0479	NA	NA	NA	NA	1295	None	PLS-G1
CVC0256_phConsInteg-2	prophage	CVC0256	no-taxa-assig	remnant	NA	NA	5783	None	NA
LM10_phConsInteg-5	prophage	LM10	Podoviridae	intact	NA	NA	45216	None	PPH-G7
IVIA6731_giConsInteg-5	genomic island	IVIA6731	NA	NA	patho-resis-symbi	NA	6899	NA	GI-G6
NOB1_isConsInteg-2	insertion sequence	NOB1	NA	NA	NA	IS200/IS605	563	NA	IS-G4
11399_phConsInteg-15	prophage	11399	Podoviridae	questionable	NA	NA	16710	Xylella	PPH-G4
Temecula1_phConsInteg-3	prophage	Temecula1	Scuticavirus	questionable	NA	NA	5110	Stenotrophomonas	PPH-G8
ATCC-35879_phConsInteg-9	prophage	ATCC-35879	Myoviridae	incomplete	NA	NA	27037	None	PPH-G6
J1a12_phConsInteg-4	prophage	J1a12	Inoviridae	intact	NA	NA	7682	Xanthomonas	PPH-G8
M23_isConsInteg-1	insertion sequence	M23	NA	NA	NA	IS21	1384	NA	IS-G2
BB08-1_giConsInteg-4	genomic island	BB08-1	NA	NA	no-funct-assig	NA	22100	NA	NA
Pr8x_phConsInteg-1	prophage	Pr8x	Siphoviridae	intact	NA	NA	44416	None	PPH-G3
TOS5_isConsInteg-1	insertion sequence	TOS5	NA	NA	NA	IS21	1357	NA	IS-G2
IVIA5235_phConsInteg-10	prophage	IVIA5235	Myoviridae	incomplete	NA	NA	18111	None	PPH-G5
Ann-1_isConsInteg-4	insertion sequence	Ann-1	NA	NA	NA	IS3	334	NA	NA
32_giConsInteg-5	genomic island	32	NA	NA	no-funct-assig	NA	21600	NA	NA
Temecula1_phConsInteg-13	prophage	Temecula1	Podoviridae	incomplete	NA	NA	16727	Xylella	NA
IVIA6586-2_phConsInteg-6	prophage	IVIA6586-2	no-taxa-assig	remnant	NA	NA	12031	None	PPH-G2
IAS-AXF-235T10_phConsInteg-1	prophage	IAS-AXF-235T10	no-taxa-assig	questionable	NA	NA	12233	None	PPH-G6
U24D_isConsInteg-3	insertion sequence	U24D	NA	NA	NA	IS200/IS605	1527	NA	IS-G1
TemeculaL_isConsInteg-7	insertion sequence	TemeculaL	NA	NA	NA	IS200/IS605	1162	NA	IS-G1
XYL2055_phConsInteg-4	prophage	XYL2055	Myoviridae	incomplete	NA	NA	9822	None	PPH-G2
TemeculaL_isConsInteg-2	insertion sequence	TemeculaL	NA	NA	NA	IS1595	1233	NA	IS-G7
BB08-1_isConsInteg-4	insertion sequence	BB08-1	NA	NA	NA	new	870	NA	IS-G5
XRB_phConsInteg-11	prophage	XRB	no-taxa-assig	remnant	NA	NA	402	None	PPH-G9
J1a12_giConsInteg-5	genomic island	J1a12	NA	NA	patho-resis-symbi	NA	23723	NA	GI-G5
AlmaEM3_phConsInteg-14	prophage	AlmaEM3	no-taxa-assig	remnant	NA	NA	8542	None	PPH-G10
TOS5_isConsInteg-3	insertion sequence	TOS5	NA	NA	NA	IS200/IS605	802	NA	IS-G1
Pr8x_isConsInteg-4	insertion sequence	Pr8x	NA	NA	NA	IS6	567	NA	IS-G3
RH1_isConsInteg-4	insertion sequence	RH1	NA	NA	NA	IS6	2559	NA	IS-G3
CFBP8071_phConsInteg-9	prophage	CFBP8071	Myoviridae	incomplete	NA	NA	9822	None	PPH-G2
CFBP8078_isConsInteg-1	insertion sequence	CFBP8078	NA	NA	NA	IS1595	1883	NA	IS-G6
CO33_phConsInteg-4	prophage	CO33	no-taxa-assig	remnant	NA	NA	15431	None	PPH-G6
XYL2107-18_phConsInteg-8	prophage	XYL2107-18	Myoviridae	incomplete	NA	NA	9822	Psychrobacter	PPH-G2
RAAR14-plum327_phConsInteg-1	prophage	RAAR14-plum327	Podoviridae	incomplete	NA	NA	20292	None	NA
Riv5_isConsInteg-7	insertion sequence	Riv5	NA	NA	NA	IS1595	180	NA	IS-G8
ATCC-35879_giConsInteg-7	genomic island	ATCC-35879	NA	NA	no-funct-assig	NA	24600	NA	GI-G2
Fb7_giConsInteg-2	genomic island	Fb7	NA	NA	no-funct-assig	NA	32100	NA	NA
XYL1732_giConsInteg-2	genomic island	XYL1732	NA	NA	no-funct-assig	NA	22100	NA	NA
Temecula1_phConsInteg-6	prophage	Temecula1	Myoviridae	intact	NA	NA	26271	None	PPH-G2
Riv5_giConsInteg-1	genomic island	Riv5	NA	NA	patho-resis-symbi	NA	14829	NA	GI-G6
B111_phConsInteg-12	prophage	B111	no-taxa-assig	remnant	NA	NA	402	None	PPH-G9
Griffin-1_giConsInteg-9	genomic island	Griffin-1	NA	NA	no-funct-assig	NA	20100	NA	NA
AlmaEM3_giConsInteg-4	genomic island	AlmaEM3	NA	NA	no-funct-assig	NA	23579	NA	GI-G1
CFBP7970_phConsInteg-1	prophage	CFBP7970	no-taxa-assig	remnant	NA	NA	18982	None	PPH-G6
9a5c_isConsInteg-1	insertion sequence	9a5c	NA	NA	NA	IS21	1487	NA	IS-G2
IVIA5235_isConsInteg-6	insertion sequence	IVIA5235	NA	NA	NA	IS200/IS605	1412	NA	IS-G1
TOS5_phConsInteg-9	prophage	TOS5	no-taxa-assig	remnant	NA	NA	8683	None	PPH-G6
B111_phConsInteg-4	prophage	B111	Podoviridae	incomplete	NA	NA	18498	None	NA
CFBP7970_plsRetrInteg-1	plasmid	CFBP7970	NA	NA	NA	NA	41458	None	PLS-G3
Fillmore_isConsInteg-6	insertion sequence	Fillmore	NA	NA	NA	IS200/IS605	1817	NA	IS-G1
CVC0256_isConsInteg-6	insertion sequence	CVC0256	NA	NA	NA	IS21	2132	NA	IS-G2
WM1-1_giConsInteg-7	genomic island	WM1-1	NA	NA	no-funct-assig	NA	22100	NA	NA
Mul-MD_isConsInteg-7	insertion sequence	Mul-MD	NA	NA	NA	IS200/IS605	881	NA	IS-G1
OLS0479_giConsInteg-6	genomic island	OLS0479	NA	NA	no-funct-assig	NA	21100	NA	NA
BB01_giConsInteg-8	genomic island	BB01	NA	NA	no-funct-assig	NA	17600	NA	GI-G4
Mul-MD_giConsInteg-5	genomic island	Mul-MD	NA	NA	no-funct-assig	NA	21100	NA	NA
TPD3_giConsInteg-2	genomic island	TPD3	NA	NA	no-funct-assig	NA	22100	NA	NA
Temecula1_phConsInteg-12	prophage	Temecula1	Myoviridae	incomplete	NA	NA	10808	None	PPH-G6
Bakersfield-8_phConsInteg-10	prophage	Bakersfield-8	Myoviridae	incomplete	NA	NA	25336	None	PPH-G5
GB514_phConsInteg-10	prophage	GB514	no-taxa-assig	intact	NA	NA	40300	None	PPH-G2
TPD3_phConsInteg-4	prophage	TPD3	no-taxa-assig	remnant	NA	NA	5454	None	PPH-G6
WM1-1_isConsInteg-1	insertion sequence	WM1-1	NA	NA	NA	IS200/IS605	994	NA	IS-G1
OK3_giConsInteg-4	genomic island	OK3	NA	NA	no-funct-assig	NA	22100	NA	NA
Pr8x_phConsInteg-8	prophage	Pr8x	Inoviridae	intact	NA	NA	9316	Xanthomonas	PPH-G8
M23_giConsInteg-1	genomic island	M23	NA	NA	resis	NA	8399	NA	GI-G1
COF0407_phConsInteg-2	prophage	COF0407	Myoviridae	intact	NA	NA	25544	None	PPH-G2
CFBP8351_phConsInteg-7	prophage	CFBP8351	no-taxa-assig	questionable	NA	NA	18238	None	NA
BB08-1_phConsInteg-7	prophage	BB08-1	Podoviridae	intact	NA	NA	36625	Xylella	PPH-G4
IVIA5235_plsRetrInteg-1	plasmid	IVIA5235	NA	NA	NA	NA	38297	None	PLS-G3
EB92-1_phConsInteg-2	prophage	EB92-1	no-taxa-assig	remnant	NA	NA	16990	None	PPH-G6
XYL2055_giConsInteg-2	genomic island	XYL2055	NA	NA	no-funct-assig	NA	17600	NA	NA
M12_giConsInteg-4	genomic island	M12	NA	NA	no-funct-assig	NA	16353	NA	GI-G1
AlmaEM3_isConsInteg-3	insertion sequence	AlmaEM3	NA	NA	NA	IS6	1283	NA	IS-G3
RAAR6-Butte_phConsInteg-5	prophage	RAAR6-Butte	no-taxa-assig	questionable	NA	NA	12103	None	NA
IAS-AXF-235T10_isConsInteg-6	insertion sequence	IAS-AXF-235T10	NA	NA	NA	IS200/IS605	282	NA	IS-G1
CFBP8417_giConsInteg-1	genomic island	CFBP8417	NA	NA	no-funct-assig	NA	43100	NA	NA
LM10_isConsInteg-1	insertion sequence	LM10	NA	NA	NA	IS21	1358	NA	IS-G2
Fb7_phConsInteg-10	prophage	Fb7	Myoviridae	intact	NA	NA	66711	Aggregatibacter	NA
Red-Oak-2_phConsInteg-5	prophage	Red-Oak-2	Inoviridae	intact	NA	NA	9023	Xanthomonas	PPH-G8
XF3348_isConsInteg-3	insertion sequence	XF3348	NA	NA	NA	new	870	NA	IS-G5
Riv5_giConsInteg-8	genomic island	Riv5	NA	NA	no-funct-assig	NA	12634	NA	NA
Bakersfield-8_isConsInteg-2	insertion sequence	Bakersfield-8	NA	NA	NA	IS200/IS605	397	NA	IS-G4
Salento-2_phConsInteg-5	prophage	Salento-2	Podoviridae	intact	NA	NA	46037	Xylella	PPH-G4
PD7211_isConsInteg-2	insertion sequence	PD7211	NA	NA	NA	IS200/IS605	1380	NA	IS-G1
Bakersfield-1_phConsInteg-13	prophage	Bakersfield-1	Myoviridae	incomplete	NA	NA	10808	None	PPH-G6
9a5c_phConsInteg-8	prophage	9a5c	no-taxa-assig	questionable	NA	NA	18268	None	PPH-G6
CFBP8073_phConsInteg-4	prophage	CFBP8073	Inoviridae	intact	NA	NA	9266	Stenotrophomonas	PPH-G8
Ann-1_phConsInteg-2	prophage	Ann-1	Podoviridae	intact	NA	NA	38960	Xylella	PPH-G4
B111_phConsInteg-6	prophage	B111	no-taxa-assig	questionable	NA	NA	15015	None	PPH-G2
9a5c_giConsInteg-8	genomic island	9a5c	NA	NA	resis	NA	15383	NA	GI-G1
IVIA5901_phConsInteg-6	prophage	IVIA5901	no-taxa-assig	remnant	NA	NA	2746	None	PPH-G11
Bakersfield-14_phConsInteg-7	prophage	Bakersfield-14	Myoviridae	intact	NA	NA	26271	None	PPH-G2
XYL1732_isConsInteg-5	insertion sequence	XYL1732	NA	NA	NA	IS200/IS605	1830	NA	IS-G1
Bakersfield-1_isConsInteg-1	insertion sequence	Bakersfield-1	NA	NA	NA	IS21	1384	NA	IS-G2
RH1_phConsInteg-13	prophage	RH1	Myoviridae	incomplete	NA	NA	14950	None	PPH-G5
Salento-1_phConsInteg-10	prophage	Salento-1	Myoviridae	incomplete	NA	NA	21382	None	NA
De-Donno_phConsInteg-5	prophage	De-Donno	Inoviridae	intact	NA	NA	17994	Xanthomonas	PPH-G8
Salento-2_giConsInteg-4	genomic island	Salento-2	NA	NA	patho-resis-symbi	NA	18428	NA	GI-G5
ESVL_phConsInteg-6	prophage	ESVL	no-taxa-assig	remnant	NA	NA	8542	None	PPH-G10
J1a12_giConsInteg-3	genomic island	J1a12	NA	NA	resis	NA	12582	NA	GI-G1
GB514_phConsInteg-5	prophage	GB514	Podoviridae	incomplete	NA	NA	16727	Xylella	NA
NOB1_phConsInteg-6	prophage	NOB1	Myoviridae	questionable	NA	NA	14672	Psychrobacter	PPH-G2
BB01_giConsInteg-7	genomic island	BB01	NA	NA	resis	NA	5666	NA	NA
Ma151_phConsInteg-6	prophage	Ma151	no-taxa-assig	remnant	NA	NA	8799	None	PPH-G6
GV230_phConsInteg-1	prophage	GV230	Myoviridae	intact	NA	NA	45294	None	PPH-G1
3124_isConsInteg-2	insertion sequence	3124	NA	NA	NA	IS200/IS605	1380	NA	IS-G1
De-Donno_giConsInteg-4	genomic island	De-Donno	NA	NA	patho-resis-symbi	NA	18428	NA	GI-G5
TOS14_isConsInteg-3	insertion sequence	TOS14	NA	NA	NA	IS200/IS605	802	NA	IS-G1
Dixon_phConsInteg-13	prophage	Dixon	no-taxa-assig	remnant	NA	NA	2746	None	PPH-G11
9a5c_giConsInteg-9	genomic island	9a5c	NA	NA	no-funct-assig	NA	17600	NA	NA
OK3_phConsInteg-2	prophage	OK3	no-taxa-assig	remnant	NA	NA	413	None	PPH-G9
XRB_phConsInteg-7	prophage	XRB	Myoviridae	incomplete	NA	NA	14346	Acinetobacter	NA
Hib4_plsRetrInteg-1	plasmid	Hib4	NA	NA	NA	NA	64251	None	PLS-G6
WM1-1_giConsInteg-6	genomic island	WM1-1	NA	NA	no-funct-assig	NA	21567	NA	NA
CFBP8417_phConsInteg-2	prophage	CFBP8417	no-taxa-assig	remnant	NA	NA	2746	None	PPH-G11
Fillmore_phConsInteg-8	prophage	Fillmore	no-taxa-assig	remnant	NA	NA	2746	None	PPH-G11
Riv5_giConsInteg-4	genomic island	Riv5	NA	NA	resis	NA	5632	NA	NA
MUL0034_phConsInteg-1	prophage	MUL0034	Myoviridae	intact	NA	NA	32277	None	PPH-G1
CFBP8072_giConsInteg-2	genomic island	CFBP8072	NA	NA	no-funct-assig	NA	40453	NA	NA
XYL2107-18_giConsInteg-2	genomic island	XYL2107-18	NA	NA	no-funct-assig	NA	35600	NA	GI-G4
Dixon_giConsInteg-9	genomic island	Dixon	NA	NA	no-funct-assig	NA	22100	NA	NA
BB08-1_isConsInteg-5	insertion sequence	BB08-1	NA	NA	NA	IS6	1283	NA	IS-G3
Stag-s-Leap_phConsInteg-9	prophage	Stag-s-Leap	Myoviridae	questionable	NA	NA	35637	Erwinia	NA
IVIA5235_phConsInteg-2	prophage	IVIA5235	Siphoviridae	intact	NA	NA	9706	None	PPH-G8
PD7211_giConsInteg-4	genomic island	PD7211	NA	NA	no-funct-assig	NA	23100	NA	NA
TOS5_phConsInteg-7	prophage	TOS5	no-taxa-assig	remnant	NA	NA	413	None	PPH-G9
DSM-10026_isConsInteg-3	insertion sequence	DSM-10026	NA	NA	NA	IS6	700	NA	IS-G3
Griffin-1_phConsInteg-2	prophage	Griffin-1	no-taxa-assig	remnant	NA	NA	16539	None	NA
9a5c_phConsInteg-9	prophage	9a5c	Podoviridae	incomplete	NA	NA	28845	None	PPH-G5
3124_phConsInteg-4	prophage	3124	no-taxa-assig	questionable	NA	NA	18320	None	PPH-G6
CFBP8351_phConsInteg-5	prophage	CFBP8351	Myoviridae	incomplete	NA	NA	7680	None	PPH-G5
CFBP8082_giConsInteg-2	genomic island	CFBP8082	NA	NA	no-funct-assig	NA	20600	NA	NA
Dixon_giConsInteg-2	genomic island	Dixon	NA	NA	no-funct-assig	NA	19688	NA	NA
CFBP8078_isConsInteg-3	insertion sequence	CFBP8078	NA	NA	NA	IS200/IS605	659	NA	IS-G1
BB08-1_isConsInteg-3	insertion sequence	BB08-1	NA	NA	NA	IS200/IS605	1898	NA	IS-G1
CFBP8078_giConsInteg-2	genomic island	CFBP8078	NA	NA	no-funct-assig	NA	22100	NA	NA
XYL1968-18_isConsInteg-1	insertion sequence	XYL1968-18	NA	NA	NA	new	870	NA	IS-G5
De-Donno_phConsInteg-9	prophage	De-Donno	Inoviridae	intact	NA	NA	9037	Xanthomonas	PPH-G8
EB92-1_giConsInteg-6	genomic island	EB92-1	NA	NA	no-funct-assig	NA	22100	NA	GI-G4
Bakersfield-11_isConsInteg-4	insertion sequence	Bakersfield-11	NA	NA	NA	IS6	911	NA	IS-G3
GV156_phConsInteg-14	prophage	GV156	Myoviridae	incomplete	NA	NA	12649	Haemophilus	PPH-G2
Salento-1_giConsInteg-4	genomic island	Salento-1	NA	NA	no-funct-assig	NA	24600	NA	NA
3124_phConsInteg-9	prophage	3124	Myoviridae	intact	NA	NA	52405	Proteus	PPH-G2
Bakersfield-14_giConsInteg-2	genomic island	Bakersfield-14	NA	NA	no-funct-assig	NA	21251	NA	NA
OLS0478_isConsInteg-5	insertion sequence	OLS0478	NA	NA	NA	IS200/IS605	449	NA	IS-G4
GV156_phConsInteg-7	prophage	GV156	Podoviridae	incomplete	NA	NA	34121	Xylella	NA
TOS5_giConsInteg-3	genomic island	TOS5	NA	NA	no-funct-assig	NA	22100	NA	NA
OK3_phConsInteg-10	prophage	OK3	no-taxa-assig	remnant	NA	NA	6190	None	PPH-G6
CFBP8071_giConsInteg-1	genomic island	CFBP8071	NA	NA	no-funct-assig	NA	22100	NA	NA
M23_plsRetrInteg-1	plasmid	M23	NA	NA	NA	NA	38297	None	PLS-G3
9a5c_phConsInteg-6	prophage	9a5c	Myoviridae	intact	NA	NA	55035	Proteus	NA
GB514_giConsInteg-2	genomic island	GB514	NA	NA	no-funct-assig	NA	25600	NA	NA
CFBP8071_giConsInteg-5	genomic island	CFBP8071	NA	NA	no-funct-assig	NA	22100	NA	NA
ATCC-35879_phConsInteg-11	prophage	ATCC-35879	Myoviridae	intact	NA	NA	57199	Erwinia	PPH-G2
6c_phConsInteg-9	prophage	6c	Myoviridae	intact	NA	NA	41994	None	NA
XYL1981_phConsInteg-11	prophage	XYL1981	no-taxa-assig	remnant	NA	NA	2746	None	PPH-G11
Mul-MD_isConsInteg-6	insertion sequence	Mul-MD	NA	NA	NA	IS21	1389	NA	IS-G2
XYL2055_giConsInteg-4	genomic island	XYL2055	NA	NA	no-funct-assig	NA	29100	NA	NA
Riv5_phConsInteg-11	prophage	Riv5	Podoviridae	incomplete	NA	NA	21220	None	PPH-G5
Griffin-1_phConsInteg-6	prophage	Griffin-1	no-taxa-assig	questionable	NA	NA	13073	None	NA
DSM-10026_isConsInteg-5	insertion sequence	DSM-10026	NA	NA	NA	IS200/IS605	563	NA	IS-G4
Red-Oak-2_phConsInteg-8	prophage	Red-Oak-2	Myoviridae	intact	NA	NA	25326	Proteus	PPH-G2
Ma151_isConsInteg-6	insertion sequence	Ma151	NA	NA	NA	IS200/IS605	1223	NA	IS-G1
Fb7_giConsInteg-6	genomic island	Fb7	NA	NA	patho	NA	17952	NA	GI-G5
Dixon_phConsInteg-17	prophage	Dixon	Podoviridae	intact	NA	NA	52283	None	PPH-G7
XYL2107-18_isConsInteg-3	insertion sequence	XYL2107-18	NA	NA	NA	IS200/IS605	563	NA	IS-G4
IAS-AXF212H7_phConsInteg-1	prophage	IAS-AXF212H7	no-taxa-assig	questionable	NA	NA	12233	None	PPH-G6
Salento-1_isConsInteg-2	insertion sequence	Salento-1	NA	NA	NA	IS200/IS605	1380	NA	IS-G1
CVC0256_giConsInteg-6	genomic island	CVC0256	NA	NA	no-funct-assig	NA	20100	NA	NA
GV156_phConsInteg-5	prophage	GV156	no-taxa-assig	remnant	NA	NA	413	None	PPH-G9
CFBP8082_isConsInteg-7	insertion sequence	CFBP8082	NA	NA	NA	IS200/IS605	1597	NA	IS-G10
Temecula1Star_phConsInteg-8	prophage	Temecula1Star	no-taxa-assig	remnant	NA	NA	7098	None	NA
XF3348_giConsInteg-3	genomic island	XF3348	NA	NA	patho-resis-symbi	NA	6874	NA	GI-G6
ATCC-35879_giConsInteg-2	genomic island	ATCC-35879	NA	NA	no-funct-assig	NA	20600	NA	NA
M12_giConsInteg-5	genomic island	M12	NA	NA	resis	NA	5632	NA	NA
WM1-1_giConsInteg-1	genomic island	WM1-1	NA	NA	no-funct-assig	NA	18100	NA	NA
TPD4_isConsInteg-2	insertion sequence	TPD4	NA	NA	NA	IS21	1384	NA	IS-G2
CFBP7970_phConsInteg-8	prophage	CFBP7970	no-taxa-assig	remnant	NA	NA	6747	None	NA
Dixon_giConsInteg-4	genomic island	Dixon	NA	NA	no-funct-assig	NA	29600	NA	NA
6c_phConsInteg-4	prophage	6c	Inoviridae	questionable	NA	NA	9880	Stenotrophomonas	PPH-G8
OLS0479_plsRetrInteg-3	plasmid	OLS0479	NA	NA	NA	NA	4520	None	PLS-G2
LM10_isConsInteg-4	insertion sequence	LM10	NA	NA	NA	IS6	1314	NA	IS-G3
RH1_giConsInteg-5	genomic island	RH1	NA	NA	resis	NA	5632	NA	NA
GB514_isConsInteg-5	insertion sequence	GB514	NA	NA	NA	IS200/IS605	1696	NA	IS-G1
IVIA5901_phConsInteg-13	prophage	IVIA5901	no-taxa-assig	remnant	NA	NA	8542	None	PPH-G10
ATCC-35871_phConsInteg-9	prophage	ATCC-35871	no-taxa-assig	remnant	NA	NA	6604	None	NA
XYL2153-18_giConsInteg-3	genomic island	XYL2153-18	NA	NA	no-funct-assig	NA	22100	NA	GI-G2
Bakersfield-8_phConsInteg-5	prophage	Bakersfield-8	Inoviridae	intact	NA	NA	17692	None	PPH-G8
Mul-MD_giConsInteg-4	genomic island	Mul-MD	NA	NA	no-funct-assig	NA	40600	NA	NA
Griffin-1_giConsInteg-1	genomic island	Griffin-1	NA	NA	no-funct-assig	NA	18600	NA	NA
BB08-1_isConsInteg-9	insertion sequence	BB08-1	NA	NA	NA	IS1595	1883	NA	IS-G6
BB01_giConsInteg-2	genomic island	BB01	NA	NA	no-funct-assig	NA	35196	NA	GI-G2
CVC0256_giConsInteg-4	genomic island	CVC0256	NA	NA	no-funct-assig	NA	36365	NA	NA
OLS0478_phConsInteg-6	prophage	OLS0478	Myoviridae	intact	NA	NA	47984	None	PPH-G2
IVIA5901_phConsInteg-12	prophage	IVIA5901	no-taxa-assig	remnant	NA	NA	413	None	PPH-G9
Mul-MD_phConsInteg-12	prophage	Mul-MD	no-taxa-assig	remnant	NA	NA	7629	None	NA
Hib4_phConsInteg-1	prophage	Hib4	Siphoviridae	intact	NA	NA	53938	None	PPH-G3
CFBP8078_phConsInteg-3	prophage	CFBP8078	no-taxa-assig	remnant	NA	NA	2746	None	PPH-G11
CFBP8072_isConsInteg-2	insertion sequence	CFBP8072	NA	NA	NA	IS200/IS605	449	NA	IS-G4
Riv5_isConsInteg-9	insertion sequence	Riv5	NA	NA	NA	IS200/IS605	1412	NA	IS-G1
BB08-1_isConsInteg-8	insertion sequence	BB08-1	NA	NA	NA	IS200/IS605	1897	NA	IS-G1
CFBP8351_giConsInteg-2	genomic island	CFBP8351	NA	NA	no-funct-assig	NA	22100	NA	GI-G4
CO33_phConsInteg-14	prophage	CO33	Myoviridae	incomplete	NA	NA	11229	None	NA
Bakersfield-8_phConsInteg-6	prophage	Bakersfield-8	no-taxa-assig	questionable	NA	NA	19195	None	PPH-G2
BB01_phConsInteg-4	prophage	BB01	no-taxa-assig	remnant	NA	NA	14430	None	PPH-G3
CO33_phConsInteg-16	prophage	CO33	Myoviridae	incomplete	NA	NA	9237	None	NA
M12_isConsInteg-8	insertion sequence	M12	NA	NA	NA	IS200/IS605	1255	NA	IS-G1
COF0407_phConsInteg-6	prophage	COF0407	no-taxa-assig	questionable	NA	NA	20106	None	PPH-G4
LM10_phConsInteg-2	prophage	LM10	Myoviridae	intact	NA	NA	44245	Xanthomonas	PPH-G1
AlmaEM3_phConsInteg-10	prophage	AlmaEM3	Myoviridae	intact	NA	NA	55707	Erwinia	PPH-G2
9a5c_phConsInteg-4	prophage	9a5c	no-taxa-assig	remnant	NA	NA	1688	None	NA
32_phConsInteg-7	prophage	32	no-taxa-assig	remnant	NA	NA	5810	None	PPH-G2
3124_phConsInteg-1	prophage	3124	no-taxa-assig	remnant	NA	NA	405	None	PPH-G9
TOS14_giConsInteg-1	genomic island	TOS14	NA	NA	no-funct-assig	NA	35100	NA	NA
VB11_phConsInteg-7	prophage	VB11	no-taxa-assig	remnant	NA	NA	13206	Proteus	PPH-G2
MUL0034_phConsInteg-8	prophage	MUL0034	Podoviridae	intact	NA	NA	49357	Xylella	PPH-G4
PD7202_phConsInteg-4	prophage	PD7202	Podoviridae	intact	NA	NA	48642	Xylella	PPH-G4
OLS0478_phConsInteg-7	prophage	OLS0478	Myoviridae	intact	NA	NA	17422	Acinetobacter	PPH-G1
Fb7_giConsInteg-4	genomic island	Fb7	NA	NA	no-funct-assig	NA	19600	NA	NA
Red-Oak-2_isConsInteg-3	insertion sequence	Red-Oak-2	NA	NA	NA	IS200/IS605	636	NA	NA
PD7211_phConsInteg-15	prophage	PD7211	Inoviridae	intact	NA	NA	11132	Xanthomonas	PPH-G8
De-Donno_isConsInteg-1	insertion sequence	De-Donno	NA	NA	NA	IS21	1360	NA	IS-G2
Hib4_isConsInteg-5	insertion sequence	Hib4	NA	NA	NA	new	637	NA	IS-G5
CFBP8417_phConsInteg-1	prophage	CFBP8417	no-taxa-assig	remnant	NA	NA	8542	None	PPH-G10
VB11_giConsInteg-2	genomic island	VB11	NA	NA	no-funct-assig	NA	24100	NA	GI-G4
Temecula1Star_phConsInteg-9	prophage	Temecula1Star	Myoviridae	incomplete	NA	NA	6550	None	NA
TemeculaL_isConsInteg-6	insertion sequence	TemeculaL	NA	NA	NA	IS200/IS605	563	NA	IS-G4
IAS-AXF212H7_giConsInteg-5	genomic island	IAS-AXF212H7	NA	NA	no-funct-assig	NA	22100	NA	NA
Temecula1Star_phConsInteg-5	prophage	Temecula1Star	no-taxa-assig	remnant	NA	NA	9793	None	PPH-G2
CFBP8073_phConsInteg-6	prophage	CFBP8073	Siphoviridae	incomplete	NA	NA	9056	None	NA
IAS-AXF-235T10_giConsInteg-1	genomic island	IAS-AXF-235T10	NA	NA	no-funct-assig	NA	19600	NA	GI-G4
ATCC-35871_isConsInteg-6	insertion sequence	ATCC-35871	NA	NA	NA	IS1595	284	NA	IS-G8
MUL0034_isConsInteg-1	insertion sequence	MUL0034	NA	NA	NA	IS200/IS605	1597	NA	IS-G10
CO33_isConsInteg-5	insertion sequence	CO33	NA	NA	NA	IS200/IS605	222	NA	NA
11399_phConsInteg-1	prophage	11399	Myoviridae	intact	NA	NA	23097	None	PPH-G3
COF0407_phConsInteg-7	prophage	COF0407	no-taxa-assig	remnant	NA	NA	10831	None	NA
Riv5_phConsInteg-6	prophage	Riv5	Inoviridae	intact	NA	NA	15680	Stenotrophomonas	PPH-G8
XF3348_isConsInteg-2	insertion sequence	XF3348	NA	NA	NA	IS6	1314	NA	IS-G3
GB514_phConsInteg-6	prophage	GB514	no-taxa-assig	intact	NA	NA	33116	None	PPH-G1
CFBP7970_isConsInteg-4	insertion sequence	CFBP7970	NA	NA	NA	IS200/IS605	1597	NA	IS-G10
11399_phConsInteg-6	prophage	11399	Myoviridae	intact	NA	NA	37952	None	PPH-G2
TPD3_phConsInteg-6	prophage	TPD3	no-taxa-assig	questionable	NA	NA	6281	None	NA
Fb7_phConsInteg-7	prophage	Fb7	Myoviridae	intact	NA	NA	20209	None	PPH-G6
BB01_phConsInteg-5	prophage	BB01	no-taxa-assig	remnant	NA	NA	8542	None	PPH-G10
XYL2107-18_isConsInteg-5	insertion sequence	XYL2107-18	NA	NA	NA	IS6	700	NA	IS-G3
COF0407_giConsInteg-2	genomic island	COF0407	NA	NA	no-funct-assig	NA	21100	NA	NA
OK3_giConsInteg-2	genomic island	OK3	NA	NA	no-funct-assig	NA	23100	NA	NA
IVIA5235_phConsInteg-7	prophage	IVIA5235	Podoviridae	intact	NA	NA	42996	Xylella	PPH-G1
Ma151_giConsInteg-7	genomic island	Ma151	NA	NA	no-funct-assig	NA	22100	NA	GI-G4
M12_phConsInteg-13	prophage	M12	Myoviridae	incomplete	NA	NA	13301	None	NA
Pr8x_giConsInteg-5	genomic island	Pr8x	NA	NA	metab-metab-symbi	NA	7119	NA	NA
VB11_phConsInteg-8	prophage	VB11	Myoviridae	incomplete	NA	NA	9188	Psychrobacter	PPH-G2
LM10_phConsInteg-7	prophage	LM10	Inoviridae	intact	NA	NA	15270	Xanthomonas	PPH-G8
Red-Oak-2_giConsInteg-2	genomic island	Red-Oak-2	NA	NA	no-funct-assig	NA	19100	NA	NA
IVIA5235_phConsInteg-11	prophage	IVIA5235	no-taxa-assig	remnant	NA	NA	413	None	PPH-G9
OLS0479_giConsInteg-2	genomic island	OLS0479	NA	NA	no-funct-assig	NA	17006	NA	NA
IVIA5901_phConsInteg-4	prophage	IVIA5901	no-taxa-assig	incomplete	NA	NA	13764	None	GI-G6
ATCC-35879_giConsInteg-6	genomic island	ATCC-35879	NA	NA	resis	NA	16737	NA	GI-G1
Ma151_phConsInteg-3	prophage	Ma151	no-taxa-assig	remnant	NA	NA	10286	None	NA
PD7202_giConsInteg-6	genomic island	PD7202	NA	NA	no-funct-assig	NA	26100	NA	NA
NOB1_phConsInteg-9	prophage	NOB1	no-taxa-assig	remnant	NA	NA	5454	None	PPH-G6
RH1_phConsInteg-14	prophage	RH1	Podoviridae	incomplete	NA	NA	19753	None	PPH-G5
CFBP8356_phConsInteg-6	prophage	CFBP8356	no-taxa-assig	remnant	NA	NA	8470	Xylella	PPH-G4
IVIA5235_giConsInteg-2	genomic island	IVIA5235	NA	NA	no-funct-assig	NA	26100	NA	NA
GV156_giConsInteg-1	genomic island	GV156	NA	NA	no-funct-assig	NA	26100	NA	NA
NOB1_isConsInteg-4	insertion sequence	NOB1	NA	NA	NA	IS200/IS605	1696	NA	IS-G1
XYL2153-18_phConsInteg-2	prophage	XYL2153-18	no-taxa-assig	remnant	NA	NA	5504	None	PPH-G6
CFBP8078_isConsInteg-4	insertion sequence	CFBP8078	NA	NA	NA	IS21	1358	NA	IS-G2
TPD3_isConsInteg-3	insertion sequence	TPD3	NA	NA	NA	IS1595	736	NA	IS-G7
U24D_phConsInteg-9	prophage	U24D	Podoviridae	incomplete	NA	NA	42269	None	PPH-G5
Bakersfield-14_isConsInteg-5	insertion sequence	Bakersfield-14	NA	NA	NA	IS1595	2107	NA	IS-G6
XYL2055_isConsInteg-3	insertion sequence	XYL2055	NA	NA	NA	IS6	911	NA	IS-G3
TPD4_isConsInteg-1	insertion sequence	TPD4	NA	NA	NA	IS6	700	NA	IS-G3
CFBP8082_phConsInteg-9	prophage	CFBP8082	no-taxa-assig	remnant	NA	NA	6880	None	NA
RAAR14-plum327_phConsInteg-4	prophage	RAAR14-plum327	Myoviridae	incomplete	NA	NA	23582	None	PPH-G6
ESVL_isConsInteg-2	insertion sequence	ESVL	NA	NA	NA	IS21	1358	NA	IS-G2
Red-Oak-2_isConsInteg-2	insertion sequence	Red-Oak-2	NA	NA	NA	IS200/IS605	1817	NA	IS-G1
J1a12_isConsInteg-2	insertion sequence	J1a12	NA	NA	NA	IS200/IS605	1380	NA	IS-G1
XYL1968-18_phConsInteg-13	prophage	XYL1968-18	Myoviridae	incomplete	NA	NA	13307	None	NA
6c_giConsInteg-7	genomic island	6c	NA	NA	resis	NA	6577	NA	GI-G1
XF3348_phConsInteg-3	prophage	XF3348	Podoviridae	incomplete	NA	NA	16636	None	NA
CFBP8416_isConsInteg-2	insertion sequence	CFBP8416	NA	NA	NA	IS200/IS605	112	NA	NA
CFBP8078_isConsInteg-7	insertion sequence	CFBP8078	NA	NA	NA	IS200/IS605	519	NA	IS-G4
CFBP8071_giConsInteg-3	genomic island	CFBP8071	NA	NA	no-funct-assig	NA	18100	NA	NA
Temecula1_phConsInteg-10	prophage	Temecula1	Myoviridae	incomplete	NA	NA	18122	None	PPH-G5
Ann-1_phConsInteg-12	prophage	Ann-1	Inoviridae	intact	NA	NA	15266	Stenotrophomonas	PPH-G8
TOS14_isConsInteg-2	insertion sequence	TOS14	NA	NA	NA	IS200/IS605	989	NA	IS-G4
Griffin-1_phConsInteg-3	prophage	Griffin-1	no-taxa-assig	remnant	NA	NA	2392	None	PPH-G11
M23_giConsInteg-2	genomic island	M23	NA	NA	no-funct-assig	NA	23600	NA	NA
DSM-10026_isConsInteg-6	insertion sequence	DSM-10026	NA	NA	NA	new	2559	NA	NA
Bakersfield-11_giConsInteg-4	genomic island	Bakersfield-11	NA	NA	resis	NA	5689	NA	NA
M12_phConsInteg-6	prophage	M12	Podoviridae	intact	NA	NA	60744	Xylella	PPH-G1
VB11_phConsInteg-9	prophage	VB11	Podoviridae	incomplete	NA	NA	5811	Xylella	NA
RH1_isConsInteg-1	insertion sequence	RH1	NA	NA	NA	IS21	1358	NA	IS-G2
Salento-2_phConsInteg-4	prophage	Salento-2	Inoviridae	intact	NA	NA	17995	Xanthomonas	PPH-G8
RAAR6-Butte_giConsInteg-4	genomic island	RAAR6-Butte	NA	NA	no-funct-assig	NA	32600	NA	NA
XYL1968-18_giConsInteg-2	genomic island	XYL1968-18	NA	NA	no-funct-assig	NA	22100	NA	GI-G4
Fillmore_giConsInteg-7	genomic island	Fillmore	NA	NA	no-funct-assig	NA	23100	NA	GI-G1
LM10_phConsInteg-4	prophage	LM10	Podoviridae	intact	NA	NA	41393	Xylella	PPH-G1
Bakersfield-11_phConsInteg-4	prophage	Bakersfield-11	Inoviridae	intact	NA	NA	18471	None	PPH-G8
CFBP8078_giConsInteg-6	genomic island	CFBP8078	NA	NA	no-funct-assig	NA	22100	NA	NA
IVIA5901_phConsInteg-8	prophage	IVIA5901	Podoviridae	incomplete	NA	NA	21119	None	PPH-G5
ESVL_isConsInteg-8	insertion sequence	ESVL	NA	NA	NA	IS200/IS605	1219	NA	IS-G1
6c_giConsInteg-2	genomic island	6c	NA	NA	no-funct-assig	NA	18600	NA	NA
CFBP8072_isConsInteg-1	insertion sequence	CFBP8072	NA	NA	NA	IS21	2130	NA	IS-G2
J1a12_isConsInteg-4	insertion sequence	J1a12	NA	NA	NA	IS6	567	NA	IS-G3
XRB_phConsInteg-12	prophage	XRB	no-taxa-assig	remnant	NA	NA	11103	None	NA
XRB_isConsInteg-1	insertion sequence	XRB	NA	NA	NA	IS6	1279	NA	IS-G3
IAS-AXF-235T10_phConsInteg-6	prophage	IAS-AXF-235T10	no-taxa-assig	remnant	NA	NA	5452	None	NA
IVIA6586-2_giConsInteg-5	genomic island	IVIA6586-2	NA	NA	resis-symbi	NA	8393	NA	NA
Mul-MD_isConsInteg-3	insertion sequence	Mul-MD	NA	NA	NA	IS6	689	NA	IS-G3
MUL0034_phConsInteg-9	prophage	MUL0034	Myoviridae	questionable	NA	NA	35910	Erwinia	NA
OK3_phConsInteg-3	prophage	OK3	Myoviridae	incomplete	NA	NA	13091	None	NA
B111_phConsInteg-3	prophage	B111	Podoviridae	incomplete	NA	NA	19098	Campylobacter	NA
COF0324_phConsInteg-7	prophage	COF0324	Siphoviridae	incomplete	NA	NA	10684	None	NA
De-Donno_giConsInteg-6	genomic island	De-Donno	NA	NA	no-funct-assig	NA	12433	NA	NA
Bakersfield-1_giConsInteg-3	genomic island	Bakersfield-1	NA	NA	resis	NA	21388	NA	GI-G1
GV230_phConsInteg-11	prophage	GV230	Podoviridae	incomplete	NA	NA	16748	Xylella	NA
CFBP8082_phConsInteg-4	prophage	CFBP8082	no-taxa-assig	remnant	NA	NA	5469	None	PPH-G6
CVC0251_giConsInteg-4	genomic island	CVC0251	NA	NA	no-funct-assig	NA	37100	NA	NA
VB11_plsRetrInteg-1	plasmid	VB11	NA	NA	NA	NA	20745	None	GI-G6
MUL0034_phConsInteg-7	prophage	MUL0034	Inoviridae	intact	NA	NA	14846	Stenotrophomonas	PPH-G8
ATCC-35871_phConsInteg-1	prophage	ATCC-35871	no-taxa-assig	remnant	NA	NA	2746	None	PPH-G11
M23_isConsInteg-3	insertion sequence	M23	NA	NA	NA	IS200/IS605	1696	NA	IS-G1
OLS0478_phConsInteg-4	prophage	OLS0478	Podoviridae	intact	NA	NA	31602	Xylella	PPH-G4
CFBP8082_phConsInteg-3	prophage	CFBP8082	no-taxa-assig	remnant	NA	NA	413	None	PPH-G9
J1a12_giConsInteg-4	genomic island	J1a12	NA	NA	patho-resis-symbi	NA	69388	NA	GI-G7
Mul-MD_phConsInteg-14	prophage	Mul-MD	no-taxa-assig	questionable	NA	NA	6629	None	NA
IVIA5901_isConsInteg-2	insertion sequence	IVIA5901	NA	NA	NA	IS200/IS605	637	NA	NA
Bakersfield-1_phConsInteg-2	prophage	Bakersfield-1	Siphoviridae	intact	NA	NA	9706	None	PPH-G8
NOB1_isConsInteg-1	insertion sequence	NOB1	NA	NA	NA	IS21	1384	NA	IS-G2
ATCC-35879_isConsInteg-3	insertion sequence	ATCC-35879	NA	NA	NA	IS6	700	NA	IS-G3
XYL1981_isConsInteg-1	insertion sequence	XYL1981	NA	NA	NA	IS21	1358	NA	IS-G2
CFBP8073_isConsInteg-7	insertion sequence	CFBP8073	NA	NA	NA	IS200/IS605	994	NA	IS-G1
LM10_isConsInteg-7	insertion sequence	LM10	NA	NA	NA	IS200/IS605	1255	NA	IS-G1
32_giConsInteg-6	genomic island	32	NA	NA	no-funct-assig	NA	22100	NA	GI-G3
sycamore-Sy-VA_isConsInteg-6	insertion sequence	sycamore-Sy-VA	NA	NA	NA	IS200/IS605	1204	NA	IS-G1
CoDiRO_isConsInteg-3	insertion sequence	CoDiRO	NA	NA	NA	IS200/IS605	1527	NA	IS-G1
Salento-2_isConsInteg-4	insertion sequence	Salento-2	NA	NA	NA	IS200/IS605	411	NA	IS-G4
CFBP8071_phConsInteg-7	prophage	CFBP8071	Myoviridae	incomplete	NA	NA	10928	None	NA
XYL2055_giConsInteg-6	genomic island	XYL2055	NA	NA	no-funct-assig	NA	15788	NA	NA
RAAR6-Butte_phConsInteg-3	prophage	RAAR6-Butte	Siphoviridae	intact	NA	NA	40297	None	PPH-G3
M23_isConsInteg-5	insertion sequence	M23	NA	NA	NA	IS1595	2107	NA	IS-G6
CFBP8351_giConsInteg-3	genomic island	CFBP8351	NA	NA	no-funct-assig	NA	23600	NA	NA
OLS0478_giConsInteg-3	genomic island	OLS0478	NA	NA	patho-resis-symbi	NA	18428	NA	GI-G5
TPD4_phConsInteg-1	prophage	TPD4	no-taxa-assig	remnant	NA	NA	8673	Psychrobacter	PPH-G2
sycamore-Sy-VA_isConsInteg-4	insertion sequence	sycamore-Sy-VA	NA	NA	NA	IS6	1283	NA	IS-G3
Bakersfield-13_phConsInteg-10	prophage	Bakersfield-13	Myoviridae	incomplete	NA	NA	25336	None	PPH-G5
IAS-AXF212H7_isConsInteg-4	insertion sequence	IAS-AXF212H7	NA	NA	NA	IS6	1314	NA	IS-G3
Salento-2_phConsInteg-3	prophage	Salento-2	Myoviridae	incomplete	NA	NA	20248	None	PPH-G6
XYL2107-18_phConsInteg-6	prophage	XYL2107-18	no-taxa-assig	remnant	NA	NA	15146	None	NA
Bakersfield-1_phConsInteg-12	prophage	Bakersfield-1	no-taxa-assig	remnant	NA	NA	413	None	PPH-G9
GB514_giConsInteg-6	genomic island	GB514	NA	NA	no-funct-assig	NA	22100	NA	NA
NOB1_isConsInteg-3	insertion sequence	NOB1	NA	NA	NA	IS6	911	NA	IS-G3
Fillmore_phConsInteg-4	prophage	Fillmore	no-taxa-assig	questionable	NA	NA	22500	None	PPH-G6
Pr8x_phConsInteg-2	prophage	Pr8x	no-taxa-assig	remnant	NA	NA	402	None	PPH-G9
BB01_phConsInteg-8	prophage	BB01	Podoviridae	questionable	NA	NA	16644	Xylella	PPH-G4
Ann-1_phConsInteg-10	prophage	Ann-1	Inoviridae	intact	NA	NA	8475	Xanthomonas	PPH-G8
AlmaEM3_phConsInteg-7	prophage	AlmaEM3	Podoviridae	intact	NA	NA	62459	Xylella	PPH-G7
GB514_giConsInteg-4	genomic island	GB514	NA	NA	resis	NA	6128	NA	GI-G1
J1a12_plsRetrInteg-2	plasmid	J1a12	NA	NA	NA	NA	51180	None	PLS-G4
CFBP8071_phConsInteg-3	prophage	CFBP8071	no-taxa-assig	remnant	NA	NA	413	None	PPH-G9
ATCC-35879_isConsInteg-5	insertion sequence	ATCC-35879	NA	NA	NA	IS200/IS605	397	NA	IS-G4
IAS-AXF212H7_isConsInteg-2	insertion sequence	IAS-AXF212H7	NA	NA	NA	IS21	1358	NA	IS-G2
IAS-AXF212H7_phConsInteg-8	prophage	IAS-AXF212H7	Podoviridae	questionable	NA	NA	19557	Xylella	PPH-G4
32_phConsInteg-3	prophage	32	Myoviridae	incomplete	NA	NA	14188	Proteus	PPH-G2
IVIA6586-2_phConsInteg-2	prophage	IVIA6586-2	Inoviridae	intact	NA	NA	9053	None	PPH-G8
CFBP8082_isConsInteg-1	insertion sequence	CFBP8082	NA	NA	NA	IS21	1384	NA	IS-G2
OK3_phConsInteg-4	prophage	OK3	Myoviridae	incomplete	NA	NA	10924	None	NA
TOS14_isConsInteg-7	insertion sequence	TOS14	NA	NA	NA	new	870	NA	IS-G5
BB01_phConsInteg-9	prophage	BB01	no-taxa-assig	incomplete	NA	NA	6838	None	NA
MUL0034_isConsInteg-6	insertion sequence	MUL0034	NA	NA	NA	IS1595	1882	NA	IS-G6
IVIA6731_isConsInteg-2	insertion sequence	IVIA6731	NA	NA	NA	IS200/IS605	1079	NA	IS-G4
IVIA6586-2_giConsInteg-1	genomic island	IVIA6586-2	NA	NA	no-funct-assig	NA	26100	NA	GI-G2
OLS0478_phConsInteg-8	prophage	OLS0478	no-taxa-assig	remnant	NA	NA	9796	None	NA
ATCC-35871_phConsInteg-8	prophage	ATCC-35871	no-taxa-assig	remnant	NA	NA	8053	None	NA
CFBP8356_phConsInteg-2	prophage	CFBP8356	Siphoviridae	incomplete	NA	NA	23471	None	NA
XYL2153-18_giConsInteg-4	genomic island	XYL2153-18	NA	NA	no-funct-assig	NA	26100	NA	GI-G3
J1a12_phConsInteg-3	prophage	J1a12	Podoviridae	intact	NA	NA	142645	Xylella	PPH-G1
B111_phConsInteg-5	prophage	B111	Xylivirus	incomplete	NA	NA	8397	Xanthomonas	PPH-G8
PD7202_giConsInteg-8	genomic island	PD7202	NA	NA	patho-resis	NA	13212	NA	NA
IVIA5235_isConsInteg-4	insertion sequence	IVIA5235	NA	NA	NA	IS6	911	NA	IS-G3
Hib4_phConsInteg-8	prophage	Hib4	Myoviridae	incomplete	NA	NA	47366	Proteus	PPH-G2
ESVL_phConsInteg-10	prophage	ESVL	Podoviridae	questionable	NA	NA	20938	Xylella	PPH-G4
Red-Oak-2_giConsInteg-3	genomic island	Red-Oak-2	NA	NA	patho-resis-symbi	NA	14828	NA	GI-G6
XYL1752_phConsInteg-4	prophage	XYL1752	Siphoviridae	intact	NA	NA	16232	None	PPH-G3
XYL1752_giConsInteg-2	genomic island	XYL1752	NA	NA	no-funct-assig	NA	19100	NA	NA
6c_phConsInteg-6	prophage	6c	Myoviridae	intact	NA	NA	41769	Acinetobacter	PPH-G1
LM10_giConsInteg-7	genomic island	LM10	NA	NA	no-funct-assig	NA	21538	NA	GI-G1
J1a12_phConsInteg-7	prophage	J1a12	Siphoviridae	intact	NA	NA	15381	None	PPH-G6
OLS0479_phConsInteg-1	prophage	OLS0479	no-taxa-assig	remnant	NA	NA	6630	None	PPH-G6
PD7211_phConsInteg-16	prophage	PD7211	Podoviridae	intact	NA	NA	35915	Xylella	PPH-G4
IVIA6586-2_phConsInteg-8	prophage	IVIA6586-2	no-taxa-assig	remnant	NA	NA	5452	None	NA
XYL1732_isConsInteg-1	insertion sequence	XYL1732	NA	NA	NA	IS21	1384	NA	IS-G2
Pr8x_phConsInteg-6	prophage	Pr8x	Myoviridae	intact	NA	NA	52389	Proteus	PPH-G2
GB514_giConsInteg-1	genomic island	GB514	NA	NA	resis	NA	16719	NA	GI-G1
J1a12_isConsInteg-6	insertion sequence	J1a12	NA	NA	NA	IS200/IS605	1597	NA	IS-G10
Dixon_phConsInteg-4	prophage	Dixon	no-taxa-assig	remnant	NA	NA	12279	None	NA
RAAR14-plum327_isConsInteg-1	insertion sequence	RAAR14-plum327	NA	NA	NA	IS1595	1232	NA	IS-G7
XYL2055_phConsInteg-7	prophage	XYL2055	no-taxa-assig	remnant	NA	NA	6843	None	NA
M23_giConsInteg-7	genomic island	M23	NA	NA	no-funct-assig	NA	29999	NA	PLS-G3
Bakersfield-1_isConsInteg-4	insertion sequence	Bakersfield-1	NA	NA	NA	IS6	911	NA	IS-G3
11399_giConsInteg-7	genomic island	11399	NA	NA	no-funct-assig	NA	17420	NA	GI-G4
XYL2107-18_phConsInteg-7	prophage	XYL2107-18	Myoviridae	incomplete	NA	NA	12275	None	NA
CFBP8071_isConsInteg-6	insertion sequence	CFBP8071	NA	NA	NA	IS200/IS605	994	NA	IS-G1
CFBP8078_giConsInteg-4	genomic island	CFBP8078	NA	NA	no-funct-assig	NA	22100	NA	GI-G4
Fillmore_giConsInteg-4	genomic island	Fillmore	NA	NA	no-funct-assig	NA	22100	NA	NA
Ma151_giConsInteg-1	genomic island	Ma151	NA	NA	no-funct-assig	NA	22100	NA	NA
XYL2153-18_phConsInteg-8	prophage	XYL2153-18	no-taxa-assig	remnant	NA	NA	8244	None	NA
[truncated: 342 more rows]
